# Supplementary material for: Distinct Molecular Patterns of Two-Component Signal Transduction Systems in Thermophilic Cyanobacteria as Revealed by Genomic Identification
Source: Biology (Basel). 2023 Feb 8;12(2):271. doi: 10.3390/biology12020271 (PMC9953108; doi:10.3390/biology12020271)
Supplement: Supplementary file 1 [file biology-12-00271-s001.zip]

Archive with 9 entries (9 files):
- Fig S1.pdf
- Fig S2.pdf
- Fig S3.pdf
- Fig S4.pdf
- Table S1.xlsx
- Table S2.xls
- Table S3.xlsx
- Table S4.xlsx
- Table S5.xlsx
