# Supplementary material for: Distinct Molecular Patterns of Two-Component Signal Transduction Systems in Thermophilic Cyanobacteria as Revealed by Genomic Identification
Source: Biology (Basel). 2023 Feb 8;12(2):271. doi: 10.3390/biology12020271 (PMC9953108; doi:10.3390/biology12020271)
Supplement: Supplementary file 1 [file biology-12-00271-s001.zip › Table S1.xlsx]

## Sheet: Sheet1
Table S1 Morphology, ecological information and genome characteristics of thermophilic cyanobacteria studied.
Species	Morphology	Isolation source	Niche temperature (°C)		Niche pH	Genome completeness (%)	Genome contamination (%)	Accession number
Leptodesmis sichuanensis A121	Filamentous	Hot spring, Erdaoqiao, Sichuan, China	40.8°C		6.32	99.53	0.94	GCA_021379005
Leptolyngbya sp. JSC-1	Filamentous	La Duke Hot Springs, Montana, USA	60°C		6.85	99.53	1.3	GCA_000733415
Leptothermofonsia sichuanensis E412	Filamentous	Hot spring, Lotus Lake, Sichuan, China	42.7°C		8.61	99.29	0	GCA_019891175
Thermoleptolyngbya sichuanensis A183	Filamentous	Hot spring, Erdaoqiao, Sichuan, China	40.8°C		6.32	98.94	0.94	GCA_013177315
Thermoleptolyngbya sp. O-77	Filamentous	Hot spring, Kumamoto, Japan	35 - 60°C		NA	98.7	1.53	GCA_001548395
Thermostichus sp. 60AY4M2	Unicellular	Mushroom Spring, Yellowstone National Park, USA	60°C		alkaline	100	0.88	GCA_002760375
Thermostichus sp. 63AY4M2	Unicellular	Mushroom Spring, Yellowstone National Park, USA	63°C		alkaline	100	0	GCA_002760475
Thermostichus sp. 65AY6A5	Unicellular	Mushroom Spring, Yellowstone National Park, USA	65°C		alkaline	100	0.88	GCA_002760415
Thermostichus sp. 65AY6Li	Unicellular	Mushroom Spring, Yellowstone National Park, USA	65°C		alkaline	99.61	1.32	GCA_002760345
Thermostichus sp. JA-2-3Ba	Unicellular	Octopus Spring, Yellowstone National Park, USA	58 - 65°C		8.5	100	0	GCA_000013225
Thermostichus sp. JA-3-3Ab	Unicellular	Octopus Spring, Yellowstone National Park, USA	58 - 65°C		8.5	100	1.32	GCA_000013205
Thermosynechococcus lividus PCC 6715	Unicellular	Hot spring, Yellowstone National Park, USA	NA		NA	98.86	0.12	GCA_002754935
Thermosynechococcus sp. CL-1	Unicellular	Chin-Lun hot spring, Taiwan, China	62°C		9.3	100	0.12	GCA_008386235
Thermosynechococcus sp. TA-1	Unicellular	Taian hot springs, Taiwan, China	50°C		7 - 9	100	0.12	GCA_017086385
Thermosynechococcus vestidus BP-1	Unicellular	Hot spring, Beppu, Japan	52°C		7.5	99.76	0.12	GCA_000011345
Thermosynechococcus vestidus E542	Unicellular	Hot spring, Lotus lake, Sichuan, China	67.2°C		7.95	100	0.12	GCA_003555505
Thermosynechococcus vulcanus NIES-2134	Unicellular	Yunomine Hot Spring, Wakayama, Japan	50 - 57°C		NA	99.76	0.12	GCA_003990665
