# Supplementary material for: Distinct Molecular Patterns of Two-Component Signal Transduction Systems in Thermophilic Cyanobacteria as Revealed by Genomic Identification
Source: Biology (Basel). 2023 Feb 8;12(2):271. doi: 10.3390/biology12020271 (PMC9953108; doi:10.3390/biology12020271)
Supplement: Supplementary file 1 [file biology-12-00271-s001.zip › Table S2.xls]

## Sheet: A121
Gene	class	type	tm	>Gene	Domain architecture	P2RP description
A121_UIE35931	RR	NarL	0	Orphan	REC-HTH_LUXR	Response regulator, NarL family contains 1 Response_reg,1 HTH_LUXR
A121_UIE35932	RR	CheY	0	Orphan	REC	Response regulator, CheY family contains 1 Response_reg
A121_UIE35963	RR	CheY	0	Orphan	REC	Response regulator, CheY family contains 1 Response_reg
A121_UIE35973	HK	Classic	3	Orphan	Cache-HAMP-HisKA-HATPase	Histidine kinase, Classic contains 1 Cache_1,1 HAMP,1 HisKA,1 HATPase_c
A121_UIE36055	HK	Classic	0	Orphan	GAF-HisKA-HATPase	Histidine kinase, Classic contains 1 GAF,1 HisKA,1 HATPase_c
A121_UIE36087	RR	NarL	0	Orphan	REC-HTH_LUXR	Response regulator, NarL family contains 1 Response_reg,1 HTH_LUXR
A121_UIE36105	HK	Hybrid	0	Orphan	PAS-PAS-PAS-HisKA-HATPase-REC	Histidine kinase, Hybrid contains 1 PAS_4,2 PAS_3,1 HisKA,1 HATPase_c,1 Response_reg
A121_UIE36172	HK	CheA	0	Orphan	Hpt-H-kinase_dim-HATPase-CheW-REC	Histidine kinase, CheA contains 1 Hpt,1 H-kinase_dim,1 HATPase_c,1 CheW,1 Response_reg
A121_UIE36174	RR	CheY	0	Pair	REC	Response regulator, CheY family contains 1 Response_reg
A121_UIE36175	RR	unclassified	0	Pair	REC	Response regulator, unclassified contains 1 Response_reg
A121_UIE36183	RR	CheY	0	Pair	REC	Response regulator, CheY family contains 1 Response_reg
A121_UIE36184	RR	unclassified	0	Pair	REC	Response regulator, unclassified contains 1 Response_reg
A121_UIE36244	RR	NarL	0	Orphan	REC-HTH_LUXR	Response regulator, NarL family contains 1 Response_reg,1 HTH_LUXR
A121_UIE36334	PP	HisKa	0	Orphan	HisKA	Phosphotransfer protein contains 1 HisKA
A121_UIE36336	HK	Hybrid	0	Orphan	PAS-GAF-GAF-GAF-HisKA-HATPase-REC	Histidine kinase, Hybrid contains 1 PAS_4,3 GAF,1 HisKA,1 HATPase_c,1 Response_reg
A121_UIE36458	RR	NarL	0	Orphan	REC-HTH_LUXR	Response regulator, NarL family contains 1 Response_reg,1 HTH_LUXR
A121_UIE36462	HK	Classic	1	Orphan	HisKA-HATPase	Histidine kinase, Classic contains 1 HisKA,1 HATPase_c
A121_UIE36575	RR	OmpR	0	Orphan	REC-Trans_reg_C	Response regulator, OmpR family contains 1 Response_reg,1 Trans_reg_C
A121_UIE36587	HK	Hybrid	0	Orphan	HisKA-HATPase-REC-REC	Histidine kinase, Hybrid contains 1 HisKA,1 HATPase_c,2 Response_reg
A121_UIE36603	RR	OmpR	0	Orphan	REC-Trans_reg_C	Response regulator, OmpR family contains 1 Response_reg,1 Trans_reg_C
A121_UIE36646	HK	Classic	1	Orphan	HAMP-PAS-HisKA-HATPase	Histidine kinase, Classic contains 1 HAMP,1 PAS_4,1 HisKA,1 HATPase_c
A121_UIE36651	HK	Classic	1	Orphan	PAS-HisKA-HATPase	Histidine kinase, Classic contains 1 PAS_4,1 HisKA,1 HATPase_c
A121_UIE36865	HK	Hybrid	0	Orphan	REC-HisKA-HATPase	Histidine kinase, Hybrid contains 1 Response_reg,1 HisKA,1 HATPase_c
A121_UIE36955	RR	CheY	0	Orphan	REC	Response regulator, CheY family contains 1 Response_reg
A121_UIE36969	RR	OmpR	0	Orphan	REC-Trans_reg_C	Response regulator, OmpR family contains 1 Response_reg,1 Trans_reg_C
A121_UIE37078	HK	Classic	0	Orphan	GAF-GAF-HisKA-HATPase	Histidine kinase, Classic contains 2 GAF,1 HisKA,1 HATPase_c
A121_UIE37084	RR	CheY	0	Orphan	REC	Response regulator, CheY family contains 1 Response_reg
A121_UIE37200	RR	CheY	0	Orphan	REC	Response regulator, CheY family contains 1 Response_reg
A121_UIE37206	RR	CheY	0	Triad	REC	Response regulator, CheY family contains 1 Response_reg
A121_UIE37207	RR	CheY	0	Triad	REC	Response regulator, CheY family contains 1 Response_reg
A121_UIE37208	RR	CheY	0	Triad	REC	Response regulator, CheY family contains 1 Response_reg
A121_UIE37223	RR	RsbU	0	Orphan	REC-GAF-SpoIIE	Response regulator, RsbU family contains 1 Response_reg,1 GAF,1 SpoIIE
A121_UIE37231	HK	Classic	0	Orphan	HisKA-HATPase	Histidine kinase, Classic contains 1 HisKA,1 HATPase_c
A121_UIE37276	HK	Classic	2	Pair	HAMP-HisKA-HATPase	Histidine kinase, Classic contains 1 HAMP,1 HisKA,1 HATPase_c
A121_UIE37277	RR	OmpR	0	Pair	REC-Trans_reg_C	Response regulator, OmpR family contains 1 Response_reg,1 Trans_reg_C
A121_UIE37292	HK	Hybrid	0	Pair	PAS-PAS-GAF-HisKA-HATPase-REC	Histidine kinase, Hybrid contains 1 PAS_4,1 PAS_3,1 GAF,1 HisKA,1 HATPase_c,1 Response_reg
A121_UIE37293	RR	PleD_VieA	0	Pair	REC-GGDEF-EAL	Response regulator, PleD_VieA family contains 1 Response_reg,1 GGDEF,1 EAL
A121_UIE37302	HK	Hybrid	1	Orphan	CHASE-HAMP-PAS-PAS-PAS-PAS-HisKA-HATPase-REC	Histidine kinase, Hybrid contains 1 CHASE4,1 HAMP,2 PAS,2 PAS_4,1 HisKA,1 HATPase_c,1 Response_reg
A121_UIE37405	HK	CheA	0	Orphan	Hpt-H-kinase_dim-HATPase-CheW-REC	Histidine kinase, CheA contains 1 Hpt,1 H-kinase_dim,1 HATPase_c,1 CheW,1 Response_reg
A121_UIE37408	RR	CheY	0	Pair	REC	Response regulator, CheY family contains 1 Response_reg
A121_UIE37409	RR	unclassified	0	Pair	REC	Response regulator, unclassified contains 1 Response_reg
A121_UIE37443	HK	Classic	0	Orphan	PAS-PAS-GAF-HisKA-HATPase	Histidine kinase, Classic contains 2 PAS_3,2 GAF,1 HisKA,1 HATPase_c
A121_UIE37484	HK	Classic	0	Orphan	GAF-HisKA-HATPase	Histidine kinase, Classic contains 1 GAF,1 HisKA,1 HATPase_c
A121_UIE37643	RR	NarL	0	Orphan	REC-HTH_LUXR	Response regulator, NarL family contains 1 Response_reg,1 HTH_LUXR
A121_UIE37669	HK	Hybrid	0	Pair	REC-HisKA_3-HATPase	Histidine kinase, Hybrid contains 1 Response_reg,1 HisKA_3,1 HATPase_c
A121_UIE37670	RR	NarL	0	Pair	REC-HTH_LUXR	Response regulator, NarL family contains 1 Response_reg,1 HTH_LUXR
A121_UIE37782	RR	OmpR	0	Orphan	REC-Trans_reg_C	Response regulator, OmpR family contains 1 Response_reg,1 Trans_reg_C
A121_UIE37794	HK	Hybrid	0	Orphan	REC-PAS-HisKA-HATPase	Histidine kinase, Hybrid contains 1 Response_reg,1 PAS_3,1 HisKA,1 HATPase_c
A121_UIE37795	RR	CheY	0	Orphan	REC	Response regulator, CheY family contains 1 Response_reg
A121_UIE37853	RR	OmpR	0	Pair	REC-Trans_reg_C	Response regulator, OmpR family contains 1 Response_reg,1 Trans_reg_C
A121_UIE37854	HK	Classic	1	Pair	HisKA-HATPase	Histidine kinase, Classic contains 1 HisKA,1 HATPase_c
A121_UIE37864	HK	Classic	0	Orphan	HisKA-HATPase	Histidine kinase, Classic contains 1 HisKA,1 HATPase_c
A121_UIE37893	HK	Classic	3	Orphan	HAMP-HisKA-HATPase	Histidine kinase, Classic contains 1 HAMP,1 HisKA,1 HATPase_c
A121_UIE37952	HK	Classic	2	Orphan	HisKA-HATPase	Histidine kinase, Classic contains 1 HisKA,1 HATPase_c
A121_UIE37977	HK	Classic	0	Orphan	PAS-PAS-GAF-GAF-HisKA-HATPase	Histidine kinase, Classic contains 2 PAS_4,2 GAF,1 HisKA,1 HATPase_c
A121_UIE38007	HK	Hybrid	0	Orphan	REC-REC-PAS-PAS-PAS-PAS-PAS-PAS-PAS-PAS-PAS-PAS-PAS-PAS-HisKA-HATPase	Histidine kinase, Hybrid contains 2 Response_reg,4 PAS_4,5 PAS_3,3 PAS,1 HisKA,1 HATPase_c
A121_UIE38027	RR	CheY	0	Orphan	REC	Response regulator, CheY family contains 1 Response_reg
A121_UIE38069	HK	Hybrid	0	Orphan	REC-HisKA-HATPase	Histidine kinase, Hybrid contains 1 Response_reg,1 HisKA,1 HATPase_c
A121_UIE38272	RR	OmpR	0	Orphan	REC-Trans_reg_C	Response regulator, OmpR family contains 1 Response_reg,1 Trans_reg_C
A121_UIE38274	RR	unclassified	0	Orphan	REC	Response regulator, unclassified contains 1 Response_reg
A121_UIE38317	RR	CheY	0	Pair	REC	Response regulator, CheY family contains 1 Response_reg
A121_UIE38318	HK	Classic	1	Pair	Cache-HAMP-PAS-PAS-PAS-PAS-HisKA-HATPase	Histidine kinase, Classic contains 1 Cache_1,1 HAMP,1 PAS,3 PAS_3,1 HisKA,1 HATPase_c
A121_UIE38322	HK	Classic	0	Orphan	HisKA-HATPase	Histidine kinase, Classic contains 1 HisKA,1 HATPase_c
A121_UIE38636	HK	Hybrid	0	Orphan	GAF-HisKA-HATPase-RES	Histidine kinase, Hybrid contains 1 GAF,1 HisKA,1 HATPase_c,1 Response_reg
A121_UIE38724	RR	CheY	0	Orphan	REC	Response regulator, CheY family contains 1 Response_reg
A121_UIE38782	HK	Classic	0	Orphan	HisKA-HATPase	Histidine kinase, Classic contains 1 HisKA,1 HATPase_c
A121_UIE38798	HK	Unorthodox	0	Orphan	PAS-PAS-HisKA-HATPase-REC-REC-Hpt	Histidine kinase, Unorthodox contains 2 PAS,1 HisKA,1 HATPase_c,2 Response_reg,1 Hpt
A121_UIE38800	RR	RsbU	0	Orphan	REC-SpollE	Response regulator, RsbU family contains 1 Response_reg,1 SpoIIE
A121_UIE38867	HK	Classic	3	Orphan	HAMP-HisKA-HATPase	Histidine kinase, Classic contains 1 HAMP,1 HisKA,1 HATPase_c
A121_UIE38930	HK	Classic	0	Orphan	PAS-PAS-PAS-PAS-PAS-GAF-HisKA-HATPase	Histidine kinase, Classic contains 2 PAS,3 PAS_4,1 GAF,1 HisKA,1 HATPase_c
A121_UIE38970	RR	CheY	0	Orphan	REC	Response regulator, CheY family contains 1 Response_reg
A121_UIE38994	RR	unclassified	0	Orphan	REC-GAF	Response regulator, unclassified contains 1 Response_reg,1 GAF
A121_UIE39005	RR	OmpR	0	Pair	REC-Trans_reg_C	Response regulator, OmpR family contains 1 Response_reg,1 Trans_reg_C
A121_UIE39006	HK	Classic	3	Pair	HisKA-HATPase	Histidine kinase, Classic contains 1 HisKA,1 HATPase_c
A121_UIE39086	HK	Hybrid	0	Triad	REC-REC-GAF-HisKA-HATPase	Histidine kinase, Hybrid contains 2 Response_reg,1 GAF,1 HisKA,1 HATPase_c
A121_UIE39087	RR	CheY	0	Triad	REC	Response regulator, CheY family contains 1 Response_reg
A121_UIE39088	HK	Classic	0	Triad	PAS-PAS-PAS-HisKA-HATPase	Histidine kinase, Classic contains 3 PAS_3,1 HisKA,1 HATPase_c
A121_UIE39098	HK	Classic	2	Orphan	PAS-PAS-HisKA-HATPase	Histidine kinase, Classic contains 1 PAS_3,1 PAS_4,1 HisKA,1 HATPase_c
A121_UIE39193	RR	PleD	0	Orphan	REC-GGDEF	Response regulator, PleD family contains 1 Response_reg,1 GGDEF
A121_UIE39233	RR	OmpR	0	Orphan	REC-Trans_reg_C	Response regulator, OmpR family contains 1 Response_reg,1 Trans_reg_C
A121_UIE39234	HK	Hybrid	0	Orphan	REC-GAF-HisKA-HATPase	Histidine kinase, Hybrid contains 1 Response_reg,1 GAF,1 HisKA,1 HATPase_c
A121_UIE39307	RR	CheY	0	Orphan	REC	Response regulator, CheY family contains 1 Response_reg
A121_UIE39344	HK	Hybrid	1	Orphan	Cache-HAMP-PAS-PAS-GAF-PAS-HisKA-HATPase-REC	Histidine kinase, Hybrid contains 1 Cache_1,1 HAMP,2 PAS,1 GAF,1 PAS_3,1 HisKA,1 HATPase_c,1 Response_reg
A121_UIE39359	RR	CheY	0	Orphan	REC	Response regulator, CheY family contains 1 Response_reg
A121_UIE39409	RR	NarL	0	Orphan	REC-HTH_LUXR	Response regulator, NarL family contains 1 Response_reg,1 HTH_LUXR
A121_UIE39442	HK	Classic	1	Orphan	CHASE-HisKA-HATPase	Histidine kinase, Classic contains 1 CHASE3,1 HisKA,1 HATPase_c
A121_UIE39443	RR	OmpR	0	Orphan	REC-Trans_reg_C	Response regulator, OmpR family contains 1 Response_reg,1 Trans_reg_C
A121_UIE39473	HK	Hybrid	5	Orphan	CHASE-PAS-HisKA-HATPase-REC	Histidine kinase, Hybrid contains 1 CHASE2,1 PAS_4,1 HisKA,1 HATPase_c,1 Response_reg
A121_UIE39503	HK	Classic	3	Orphan	CHASE-HAMP-HisKA-HATPase	Histidine kinase, Classic contains 1 CHASE4,1 HAMP,1 HisKA,1 HATPase_c
A121_UIE39513	HK	Hybrid	0	Orphan	REC-REC--PAS-PAS-PAS-GAF-PAS-HisKA-HATPase	Histidine kinase, Hybrid contains 2 Response_reg,3 PAS_4,1 GAF,1 PAS_3,1 HisKA,1 HATPase_c
A121_UIE39541	RR	OmpR	0	Orphan	REC-Trans_reg_C	Response regulator, OmpR family contains 1 Response_reg,1 Trans_reg_C
A121_UIE39550	RR	OmpR	0	Triad	REC-REC-REC-Trans_reg_C-Hpt	Response regulator, OmpR family contains 3 Response_reg,1 Trans_reg_C,1 Hpt
A121_UIE39551	HK	Classic	2	Triad	PAS-HisKA-HATPase	Histidine kinase, Classic contains 1 PAS,1 HisKA,1 HATPase_c
A121_UIE39552	RR	CheY	0	Triad	REC	Response regulator, CheY family contains 1 Response_reg
A121_UIE39607	HK	Hybrid	0	Pair	REC-HisKA-HATPase	Histidine kinase, Hybrid contains 1 Response_reg,1 HisKA,1 HATPase_c
A121_UIE39608	HK	Classic	0	Pair	CBS-CBS-CBS-GAF-HisKA_2-HATPase	Histidine kinase, Classic contains 3 CBS,1 GAF,1 HisKA_2,1 HATPase_c
A121_UIE39616	RR	NarL	0	Orphan	REC-HTH_LUXR	Response regulator, NarL family contains 1 Response_reg,1 HTH_LUXR
A121_UIE39717	HK	Classic	2	Orphan	PAS-HisKA-HATPase	Histidine kinase, Classic contains 1 PAS,1 HisKA,1 HATPase_c
A121_UIE39730	HK	Classic	0	Orphan	GAF-GAF-PHY--HisKA-HATPase	Histidine kinase, Classic contains 2 GAF,1 PHY,1 HisKA,1 HATPase_c
A121_UIE39833	HK	Hybrid	0	Triad	REC-HisKA-HATPase	Histidine kinase, Hybrid contains 1 Response_reg,1 HisKA,1 HATPase_c
A121_UIE39834	RR	CheY	0	Triad	REC	Response regulator, CheY family contains 1 Response_reg
A121_UIE39835	HK	Classic	2	Triad	CHASE-HisKA-HATPase	Histidine kinase, Classic contains 1 CHASE3,1 HisKA,1 HATPase_c
A121_UIE39836	RR	NarL	0	Orphan	REC-HTH_LUXR	Response regulator, NarL family contains 1 Response_reg,1 HTH_LUXR
A121_UIE39851	HK	Classic	0	Orphan	GAF-HisKA_2-HATPase	Histidine kinase, Classic contains 1 GAF,1 HisKA_2,1 HATPase_c
A121_UIE39877	RR	CyC-C	0	Orphan	REC-PAS-PAS-PAS-Guanylate_cyc	Response regulator, CyC-C family contains 1 Response_reg,2 PAS_4,1 PAS,1 Guanylate_cyc
A121_UIE39887	HK	Classic	3	Orphan	PAS-PAS-PAS-PAS-GAF-HisKA-HATPase	Histidine kinase, Classic contains 2 PAS_4,2 PAS_3,1 GAF,1 HisKA,1 HATPase_c
A121_UIE39930	HK	Classic	3	Pair	HisKA-HATPase	Histidine kinase, Classic contains 1 HisKA,1 HATPase_c
A121_UIE39931	RR	NarL	0	Pair	REC-HTH_LUXR	Response regulator, NarL family contains 1 Response_reg,1 HTH_LUXR
A121_UIE40055	HK	Hybrid	0	Orphan	REC-PAS-PAS-PAS-PAS-PAS-GAF-HisKA-HATPase	Histidine kinase, Hybrid contains 1 Response_reg,1 PAS_3,4 PAS_4,1 GAF,1 HisKA,1 HATPase_c
A121_UIE40062	HK	Classic	3	Orphan	PAS-PAS-PAS-GAF-HisKA-HATPase	Histidine kinase, Classic contains 2 PAS_3,1 PAS_4,1 GAF,1 HisKA,1 HATPase_c
A121_UIE40081	RR	NarL	0	Orphan	REC-HTH_LUXR	Response regulator, NarL family contains 1 Response_reg,1 HTH_LUXR
A121_UIE40151	HK	Hybrid	0	Orphan	REC-HisKA-HATPase	Histidine kinase, Hybrid contains 1 Response_reg,1 HisKA,1 HATPase_c
A121_UIE40166	HK	Classic	0	Orphan	HisKA-HATPase	Histidine kinase, Classic contains 1 HisKA,1 HATPase_c
A121_UIE40169	HK	Classic	0	Triad	GAF-PAS-HisKA-HATPase	Histidine kinase, Classic contains 1 GAF,1 PAS_3,1 HisKA,1 HATPase_c
A121_UIE40170	RR	CheY	0	Triad	REC	Response regulator, CheY family contains 1 Response_reg
A121_UIE40171	RR	CheY	0	Triad	REC	Response regulator, CheY family contains 1 Response_reg
A121_UIE40174	HK	Classic	0	Orphan	S_TKc-GAF-PAS-HisKA-HATPase	Histidine kinase, Classic contains 1 S_TKc,1 GAF,1 PAS_3,1 HisKA,1 HATPase_c
A121_UIE40179	RR	OmpR	0	Orphan	REC-REC-REC-Trans_reg_C-Hpt-GGDEF	Response regulator, OmpR family contains 3 Response_reg,1 Trans_reg_C,1 Hpt,1 GGDEF
A121_UIE40317	HK	Classic	2	Orphan	HisKA-HATPase	Histidine kinase, Classic contains 1 HisKA,1 HATPase_c
A121_UIE40351	HK	Classic	2	Orphan	GAF-HisKA-HATPase	Histidine kinase, Classic contains 1 GAF,1 HisKA,1 HATPase_c
A121_UIE40405	HK	Classic	2	Orphan	HisKA-HATPase	Histidine kinase, Classic contains 1 HisKA,1 HATPase_c
A121_UIE40454	HK	Hybrid	0	Orphan	REC-HisKA-HATPase	Histidine kinase, Hybrid contains 1 Response_reg,1 HisKA,1 HATPase_c
A121_UIE40501	HK	Hybrid	0	Pair	PAC-GAF-PAS-HisKA-HATPase-REC-REC	Histidine kinase, Hybrid contains 1 PAC,1 GAF,1 PAS_4,1 HisKA,1 HATPase_c,2 Response_reg
A121_UIE40502	RR	CheY	0	Pair	REC	Response regulator, CheY family contains 1 Response_reg
A121_UIE40531	HK	Hybrid	0	Orphan	REC-REC-GAF-GAF-HisKA-HATPase-CYCc	Histidine kinase, Hybrid contains 2 Response_reg,2 GAF,1 HisKA,1 HATPase_c,1 CYCc
A121_UIE40578	RR	OmpR	0	Orphan	REC-Trans_reg_C	Response regulator, OmpR family contains 1 Response_reg,1 Trans_reg_C
A121_UIE40599	RR	NarL	0	Orphan	REC-HTH_LUXR	Response regulator, NarL family contains 1 Response_reg,1 HTH_LUXR
A121_UIE40638	HK	Classic	0	Orphan	PAS-GAF-HisKA-HATPase	Histidine kinase, Classic contains 1 PAS_4,1 GAF,1 HisKA,1 HATPase_c
A121_UIE40683	RR	CheY	0	Orphan	REC	Response regulator, CheY family contains 1 Response_reg
A121_UIE40696	HK	Classic	0	Orphan	PAS-GAF-PHY-HisKA-HATPase	Histidine kinase, Classic contains 1 PAS_2,1 GAF,1 PHY,1 HisKA,1 HATPase_c
A121_UIE40716	PP	HPt	0	Orphan	Hpt	Phosphotransfer protein contains 1 Hpt

## Sheet: JSC-1
Gene	class	type	tm	Gene	Domain architecture	P2RP description
JSC-1_15	RR	OmpR	0	Orphan	REC-REC-REC-Trans_reg_C-Hpt	Response regulator, OmpR family contains 3 Response_reg,1 Trans_reg_C,1 Hpt
JSC-1_20	HK	Hybrid	1	Pair	REC-PAS-HisKA-HATPase	Histidine kinase, Hybrid contains 1 Response_reg,1 PAS,1 HisKA,1 HATPase_c
JSC-1_21	RR	CheY	0	Pair	REC	Response regulator, CheY family contains 1 Response_reg
JSC-1_22	HK	Classic	0	Orphan	HisKA-EAL	Probable incomplete histidine kinase contains 1 HisKA,1 EAL
JSC-1_23	HK	Hybrid	1	Pair	REC-GAF-GAF-GAF-PAS-PAS-HisKA-HATPase	Histidine kinase, Hybrid contains 1 Response_reg,3 GAF,2 PAS_4,1 HisKA,1 HATPase_c
JSC-1_24	HK	Hybrid	0	Pair	REC-HisKA-HATPase	Histidine kinase, Hybrid contains 1 Response_reg,1 HisKA,1 HATPase_c
JSC-1_230	RR	CheY	0	Pair	REC	Response regulator, CheY family contains 1 Response_reg
JSC-1_231	HK	Classic	2	Pair	HAMP-HisKA-HATPase	Histidine kinase, Classic contains 1 HAMP,1 HisKA,1 HATPase_c
JSC-1_234	HK	Hybrid	0	Orphan	HAMP-HAMP-HAMP-HAMP-HAMP-HAMP-HAMP-HAMP-HAMP-HAMP-HAMP-HAMP-GAF-HisKA-HATPase-REC-REC-REC	Histidine kinase, Hybrid contains 12 HAMP,1 GAF,1 HisKA,1 HATPase_c,3 Response_reg
JSC-1_250	HK	Hybrid	0	Pair	PAS-GAF-HisKA-HATPase-REC	Histidine kinase, Hybrid contains 1 PAS,1 GAF,1 HisKA,1 HATPase_c,1 Response_reg
JSC-1_251	RR	CheY	0	Pair	REC	Response regulator, CheY family contains 1 Response_reg
JSC-1_254	HK	Classic	0	Orphan	HisKA-HATPase	Histidine kinase, Classic contains 1 HisKA,1 HATPase_c
JSC-1_261	RR	unclassified	0	Pair	REC	Response regulator, unclassified contains 1 Response_reg
JSC-1_262	RR	CheY	0	Pair	REC	Response regulator, CheY family contains 1 Response_reg
JSC-1_265	HK	CheA	1	Orphan	Hpt-H-kinase_dim-HATPase-CheW-REC	Histidine kinase, CheA contains 1 Hpt,1 H-kinase_dim,1 HATPase_c,1 CheW,1 Response_reg
JSC-1_413	HK	Classic	0	Orphan	GAF-HisKA-HATPase	Histidine kinase, Classic contains 1 GAF,1 HisKA,1 HATPase_c
JSC-1_523	RR	RpfG	0	Orphan	REC-HD	Response regulator, RpfG family contains 1 Response_reg,1 HD
JSC-1_607	HK	Classic	0	Orphan	GAF-HisKA-HATPase	Histidine kinase, Classic contains 1 GAF,1 HisKA,1 HATPase_c
JSC-1_660	RR	NarL	0	Orphan	REC-HTH_LUXR	Response regulator, NarL family contains 1 Response_reg,1 HTH_LUXR
JSC-1_781	RR	CheY	0	Orphan	REC	Response regulator, CheY family contains 1 Response_reg
JSC-1_805	RR	unclassified	0	Orphan	REC-GAF	Response regulator, unclassified contains 1 Response_reg,1 GAF
JSC-1_824	HK	Classic	0	Orphan	GAF-GAF-HisKA-HATPase	Histidine kinase, Classic contains 2 GAF,1 HisKA,1 HATPase_c
JSC-1_878	HK	Hybrid	0	Orphan	CBS-CBS-CBS-CBS-PAS-PAS-PAS-PAS-PAS-PAS-HisKA-HATPase-REC	Histidine kinase, Hybrid contains 4 CBS,2 PAS_4,2 PAS,2 PAS_3,1 HisKA,1 HATPase_c,1 Response_reg
JSC-1_933	HK	Classic	0	Orphan	PAS-GAF-HisKA-HATPase	Histidine kinase, Classic contains 1 PAS_4,1 GAF,1 HisKA,1 HATPase_c
JSC-1_943	HK	Classic	12	Orphan	PAS-HisKA-HATPase	Histidine kinase, Classic contains 1 PAS_4,1 HisKA,1 HATPase_c
JSC-1_1051	HK	Hybrid	1	Pair	Cache-HAMP-PAS-PAS-PAS-PAS-GAF-HisKA-HATPase-REC	Histidine kinase, Hybrid contains 1 Cache_1,1 HAMP,4 PAS_4,1 GAF,1 HisKA,1 HATPase_c,1 Response_reg
JSC-1_1052	HK	Hybrid	0	Pair	REC-HisKA-HATPase	Histidine kinase, Hybrid contains 1 Response_reg,1 HisKA,1 HATPase_c
JSC-1_1070	HK	Classic	0	Orphan	PAS-HisKA_2-HATPase	Histidine kinase, Classic contains 1 PAS_3,1 HisKA_2,1 HATPase_c
JSC-1_1092	HK	Hybrid	0	Orphan	HisKA-HATPase-REC	Histidine kinase, Hybrid contains 1 HisKA,1 HATPase_c,1 Response_reg
JSC-1_1145	HK	Classic	0	Orphan	GAF-GAF-HisKA-HATPase	Histidine kinase, Classic contains 2 GAF,1 HisKA,1 HATPase_c
JSC-1_1186	HK	Classic	0	Orphan	S_TKc-GAF-HisKA-HATPase	Histidine kinase, Classic contains 1 S_TKc,1 GAF,1 HisKA,1 HATPase_c
JSC-1_1234	HK	Classic	8	Orphan	MASE-HisKA-HATPase	Histidine kinase, Classic contains 1 MASE1,1 HisKA,1 HATPase_c
JSC-1_1241	RR	CyC-C	0	Orphan	REC-PAS-Guanylate_cyc	Response regulator, CyC-C family contains 1 Response_reg,1 PAS_4,1 Guanylate_cyc
JSC-1_1261	HK	Hybrid	0	Orphan	PAS-GAF-HisKA-HATPase-REC-REC	Histidine kinase, Hybrid contains 1 PAS_4,1 GAF,1 HisKA,1 HATPase_c,2 Response_reg
JSC-1_1275	HK	Classic	0	Orphan	HisKA-HATPase	Histidine kinase, Classic contains 1 HisKA,1 HATPase_c
JSC-1_1276	RR	NarL	0	Orphan	REC-HTH_LUXR	Response regulator, NarL family contains 1 Response_reg,1 HTH_LUXR
JSC-1_1307	HK	Classic	1	Orphan	HisKA-HATPase	Histidine kinase, Classic contains 1 HisKA,1 HATPase_c
JSC-1_1345	RR	VieA	0	Orphan	REC-EAL	Response regulator, VieA family contains 1 Response_reg,1 EAL
JSC-1_1381	HK	CheA	0	Orphan	Hpt-H-kinase_dim-HATPase-CheW-REC	Histidine kinase, CheA contains 1 Hpt,1 H-kinase_dim,1 HATPase_c,1 CheW,1 Response_reg
JSC-1_1387	RR	CheY	0	Orphan	REC	Response regulator, CheY family contains 1 Response_reg
JSC-1_1486	HK	Classic	0	Triad	GAF-PAS-HisKA-HATPase	Histidine kinase, Classic contains 1 GAF,1 PAS_4,1 HisKA,1 HATPase_c
JSC-1_1487	RR	CheY	0	Triad	REC	Response regulator, CheY family contains 1 Response_reg
JSC-1_1488	RR	OmpR	0	Triad	REC-REC-Trans_reg_C-Hpt	Response regulator, OmpR family contains 2 Response_reg,1 Trans_reg_C,1 Hpt
JSC-1_1555	HK	Hybrid	0	Orphan	GAF-HisKA-HATPase-REC	Histidine kinase, Hybrid contains 1 GAF,1 HisKA,1 HATPase_c,1 Response_reg
JSC-1_1643	HK	Classic	0	Orphan	GAF-GAF-HisKA-HATPase	Histidine kinase, Classic contains 2 GAF,1 HisKA,1 HATPase_c
JSC-1_1646	HK	Classic	0	Orphan	PAS-PAS-HisKA-HATPase	Histidine kinase, Classic contains 1 PAS,1 PAS_4,1 HisKA,1 HATPase_c
JSC-1_1660	RR	CheY	0	Orphan	REC	Response regulator, CheY family contains 1 Response_reg
JSC-1_1808	HK	Classic	0	Orphan	GAF-HisKA-HATPase	Histidine kinase, Classic contains 1 GAF,1 HisKA,1 HATPase_c
JSC-1_1910	HK	Classic	0	Pair	cNMP_binding-HisKA-HATPase	Histidine kinase, Classic contains 1 cNMP_binding,1 HisKA,1 HATPase_c
JSC-1_1911	RR	TrxB	0	Pair	REC-Pyr_redox	Response regulator, TrxB family contains 1 Response_reg,1 Pyr_redox
JSC-1_1914	PP	HisKa	0	Orphan	HisKA	Phosphotransfer protein contains 1 HisKA
JSC-1_1987	RR	NarL	0	Pair	REC-HTH_LUXR	Response regulator, NarL family contains 1 Response_reg,1 HTH_LUXR
JSC-1_1988	HK	Classic	3	Pair	HisKA-HATPase	Histidine kinase, Classic contains 1 HisKA,1 HATPase_c
JSC-1_2062	HK	Classic	0	Orphan	HisKA-HATPase	Histidine kinase, Classic contains 1 HisKA,1 HATPase_c
JSC-1_2077	HK	Classic	2	Pair	HAMP-HisKA-HATPase	Histidine kinase, Classic contains 1 HAMP,1 HisKA,1 HATPase_c
JSC-1_2078	HK	Classic	3	Pair	HAMP-HisKA-HATPase	Histidine kinase, Classic contains 1 HAMP,1 HisKA,1 HATPase_c
JSC-1_2107	HK	Classic	1	Orphan	Cache-HAMP-HisKA-HATPase	Histidine kinase, Classic contains 1 Cache_1,1 HAMP,1 HisKA,1 HATPase_c
JSC-1_2132	HK	Classic	3	Orphan	Cache-HAMP-HisKA-HATPase	Histidine kinase, Classic contains 1 Cache_1,1 HAMP,1 HisKA,1 HATPase_c
JSC-1_2164	HK	Classic	1	Orphan	Cache-HAMP-HisKA-HATPase	Histidine kinase, Classic contains 1 Cache_1,1 HAMP,1 HisKA,1 HATPase_c
JSC-1_2180	RR	CheY	0	Orphan	REC	Response regulator, CheY family contains 1 Response_reg
JSC-1_2181	HK	Hybrid	3	Orphan	PAS-PAS-HisKA-HATPase-REC	Histidine kinase, Hybrid contains 2 PAS,1 HisKA,1 HATPase_c,1 Response_reg
JSC-1_2183	RR	OmpR	0	Orphan	REC-REC-REC-Trans_reg_C-Hpt	Response regulator, OmpR family contains 3 Response_reg,1 Trans_reg_C,1 Hpt
JSC-1_2194	HK	Hybrid	1	Orphan	Cache-HAMP-PAS-PAS-PAS-HisKA-HATPase-REC	Histidine kinase, Hybrid contains 1 Cache_1,1 HAMP,1 PAS_4,2 PAS_3,1 HisKA,1 HATPase_c,1 Response_reg
JSC-1_2303	RR	NarL	0	Orphan	REC-HTH_LUXR	Response regulator, NarL family contains 1 Response_reg,1 HTH_LUXR
JSC-1_2340	RR	RsbU	0	Orphan	REC-GAF-SpoIIE	Response regulator, RsbU family contains 1 Response_reg,1 GAF,1 SpoIIE
JSC-1_2465	HK	Hybrid	1	Orphan	Cache-HAMP-HisKA-HATPase-REC	Histidine kinase, Hybrid contains 1 Cache_1,1 HAMP,1 HisKA,1 HATPase_c,1 Response_reg
JSC-1_2481	HK	Hybrid	0	Orphan	REC-HisKA-HATPase	Histidine kinase, Hybrid contains 1 Response_reg,1 HisKA,1 HATPase_c
JSC-1_2521	RR	OmpR	0	Orphan	REC-Trans_reg_C	Response regulator, OmpR family contains 1 Response_reg,1 Trans_reg_C
JSC-1_2669	RR	PleD	0	Pentad	REC-GGDEF	Response regulator, PleD family contains 1 Response_reg,1 GGDEF
JSC-1_2670	HK	Classic	2	Pentad	HAMP-HisKA-HATPase	Histidine kinase, Classic contains 1 HAMP,1 HisKA,1 HATPase_c
JSC-1_2671	RR	OmpR	0	Pentad	REC-Trans_reg_C	Response regulator, OmpR family contains 1 Response_reg,1 Trans_reg_C
JSC-1_2672	RR	CheY	0	Pentad	REC	Response regulator, CheY family contains 1 Response_reg
JSC-1_2673	HK	Hybrid	1	Pentad	CHASE-HAMP-HisKA-HATPase-REC-REC-REC	Histidine kinase, Hybrid contains 1 CHASE3,1 HAMP,1 HisKA,1 HATPase_c,3 Response_reg
JSC-1_2676	HK	Classic	1	Orphan	HisKA_2-HATPase	Histidine kinase, Classic contains 1 HisKA_2,1 HATPase_c
JSC-1_2687	RR	unclassified	0	Pair	REC	Response regulator, unclassified contains 1 Response_reg
JSC-1_2688	RR	CheY	0	Pair	REC	Response regulator, CheY family contains 1 Response_reg
JSC-1_2691	HK	CheA	0	Orphan	Hpt-H-kinase_dim-HATPase-CheW-REC	Histidine kinase, CheA contains 1 Hpt,1 H-kinase_dim,1 HATPase_c,1 CheW,1 Response_reg
JSC-1_2728	RR	unclassified	0	Pair	REC	Response regulator, unclassified contains 1 Response_reg
JSC-1_2729	RR	CheY	0	Pair	REC	Response regulator, CheY family contains 1 Response_reg
JSC-1_2742	RR	OmpR	0	Orphan	REC-Trans_reg_C	Response regulator, OmpR family contains 1 Response_reg,1 Trans_reg_C
JSC-1_2782	RR	OmpR	0	Orphan	REC-Trans_reg_C-Hpt	Response regulator, OmpR family contains 1 Response_reg,1 Trans_reg_C,1 Hpt
JSC-1_2793	RR	CheY	0	Orphan	REC	Response regulator, CheY family contains 1 Response_reg
JSC-1_2833	HK	Classic	2	Orphan	HAMP-HisKA-HATPase	Histidine kinase, Classic contains 1 HAMP,1 HisKA,1 HATPase_c
JSC-1_2837	HK	Hybrid	1	Pair	Cache-HAMP-PAS-HisKA-HATPase-REC	Histidine kinase, Hybrid contains 1 Cache_1,1 HAMP,1 PAS_4,1 HisKA,1 HATPase_c,1 Response_reg
JSC-1_2838	RR	PleD	0	Pair	REC-GGDEF	Response regulator, PleD family contains 1 Response_reg,1 GGDEF
JSC-1_3058	RR	NarL	0	Orphan	REC-HTH_LUXR	Response regulator, NarL family contains 1 Response_reg,1 HTH_LUXR
JSC-1_3068	RR	OmpR	0	Orphan	REC-Trans_reg_C	Response regulator, OmpR family contains 1 Response_reg,1 Trans_reg_C
JSC-1_3080	RR	CheY	0	Orphan	REC	Response regulator, CheY family contains 1 Response_reg
JSC-1_3081	RR	OmpR	0	Pair	REC-Trans_reg_C	Response regulator, OmpR family contains 1 Response_reg,1 Trans_reg_C
JSC-1_3082	HK	Classic	3	Pair	CHASE-HisKA-HATPase	Histidine kinase, Classic contains 1 CHASE3,1 HisKA,1 HATPase_c
JSC-1_3145	HK	Hybrid	0	Orphan	CBS-HisKA-HATPase-REC	Histidine kinase, Hybrid contains 1 CBS,1 HisKA,1 HATPase_c,1 Response_reg
JSC-1_3210	PP	HisKa	0	Orphan	HisKA	Phosphotransfer protein contains 1 HisKA
JSC-1_3213	HK	Classic	1	Orphan	HisKA-HATPase	Histidine kinase, Classic contains 1 HisKA,1 HATPase_c
JSC-1_3261	HK	Classic	1	Orphan	Cache-HAMP-HisKA-HATPase	Histidine kinase, Classic contains 1 Cache_1,1 HAMP,1 HisKA,1 HATPase_c
JSC-1_3313	HK	Classic	1	Orphan	Cache-HAMP-GAF-HisKA-HATPase	Histidine kinase, Classic contains 1 Cache_1,1 HAMP,1 GAF,1 HisKA,1 HATPase_c
JSC-1_3376	RR	CheY	0	Orphan	REC	Response regulator, CheY family contains 1 Response_reg
JSC-1_3378	HK	Classic	0	Pair	PAS-GAF-PHY-HisKA-HATPase	Histidine kinase, Classic contains 1 PAS_2,1 GAF,1 PHY,1 HisKA,1 HATPase_c
JSC-1_3379	RR	CheY	0	Triad	REC	Response regulator, CheY family contains 1 Response_reg
JSC-1_3380	HK	Hybrid	0	Triad	REC-REC-PAS-HisKA-HATPase	Histidine kinase, Hybrid contains 2 Response_reg,1 PAS_3,1 HisKA,1 HATPase_c
JSC-1_3425	RR	CheY	0	Orphan	REC	Response regulator, CheY family contains 1 Response_reg
JSC-1_3426	HK	Hybrid	0	Orphan	PAS-PAS-PAS-GAF-HisKA-HATPase-REC	Histidine kinase, Hybrid contains 1 PAS_4,1 PAS_3,1 PAS,1 GAF,1 HisKA,1 HATPase_c,1 Response_reg
JSC-1_3480	RR	CheY	0	Pair	REC	Response regulator, CheY family contains 1 Response_reg
JSC-1_3481	HK	Hybrid	2	Pair	HisKA-HATPase-REC	Histidine kinase, Hybrid contains 1 HisKA,1 HATPase_c,1 Response_reg
JSC-1_3521	HK	Classic	2	Orphan	HAMP-HisKA-HATPase	Histidine kinase, Classic contains 1 HAMP,1 HisKA,1 HATPase_c
JSC-1_3565	RR	PleD	0	Pair	REC-PAS-GGDEF	Response regulator, PleD family contains 1 Response_reg,1 PAS,1 GGDEF
JSC-1_3566	RR	CheY	0	Pair	REC	Response regulator, CheY family contains 1 Response_reg
JSC-1_3572	HK	Classic	0	Pair	GAF-GAF-HisKA_2-HATPase	Histidine kinase, Classic contains 2 GAF,1 HisKA_2,1 HATPase_c
JSC-1_3573	HK	Hybrid	0	Pair	REC-HisKA-HATPase	Histidine kinase, Hybrid contains 1 Response_reg,1 HisKA,1 HATPase_c
JSC-1_3592	RR	NarL	0	Pair	REC-HTH_LUXR	Response regulator, NarL family contains 1 Response_reg,1 HTH_LUXR
JSC-1_3593	HK	Classic	5	Pair	HisKA_3-HATPase	Histidine kinase, Classic contains 1 HisKA_3,1 HATPase_c
JSC-1_3611	HK	Classic	0	Triad	PAS-GAF-PHY-HisKA-HATPase	Histidine kinase, Classic contains 1 PAS_2,1 GAF,1 PHY,1 HisKA,1 HATPase_c
JSC-1_3612	RR	CheY	0	Triad	REC	Response regulator, CheY family contains 1 Response_reg
JSC-1_3613	HK	Hybrid	1	Triad	REC-REC-GAF-PAS-HisKA-HATPase	Histidine kinase, Hybrid contains 2 Response_reg,1 GAF,1 PAS_3,1 HisKA,1 HATPase_c
JSC-1_3664	HK	Classic	0	Orphan	HisKA-HATPase	Histidine kinase, Classic contains 1 HisKA,1 HATPase_c
JSC-1_3677	RR	CheY	0	Orphan	REC	Response regulator, CheY family contains 1 Response_reg
JSC-1_3855	HK	Classic	2	Orphan	HAMP-PAS-HisKA-HATPase	Histidine kinase, Classic contains 1 HAMP,1 PAS,1 HisKA,1 HATPase_c
JSC-1_3877	RR	OmpR	0	Orphan	REC-Trans_reg_C	Response regulator, OmpR family contains 1 Response_reg,1 Trans_reg_C
JSC-1_3879	HK	Classic	0	Orphan	GAF-HisKA-HATPase	Histidine kinase, Classic contains 1 GAF,1 HisKA,1 HATPase_c
JSC-1_3897	HK	Hybrid	0	Orphan	REC-REC-PAS-HisKA-HATPase	Histidine kinase, Hybrid contains 2 Response_reg,1 PAS_4,1 HisKA,1 HATPase_c
JSC-1_3911	HK	Hybrid	0	Orphan	REC-HisKA-HATPase	Histidine kinase, Hybrid contains 1 Response_reg,1 HisKA,1 HATPase_c
JSC-1_3932	RR	PleD_VieA	0	Pair	REC-PAS-GGDEF-EAL	Response regulator, PleD_VieA family contains 1 Response_reg,1 PAS_4,1 GGDEF,1 EAL
JSC-1_3933	RR	CheY	0	Pair	REC	Response regulator, CheY family contains 1 Response_reg
JSC-1_4066	RR	OmpR	0	Orphan	REC-Trans_reg_C	Response regulator, OmpR family contains 1 Response_reg,1 Trans_reg_C
JSC-1_4070	HK	Classic	3	Orphan	CHASE-HisKA-HATPase	Histidine kinase, Classic contains 1 CHASE,1 HisKA,1 HATPase_c
JSC-1_4177	HK	Classic	1	Orphan	GAF-HisKA-HATPase	Histidine kinase, Classic contains 1 GAF,1 HisKA,1 HATPase_c
JSC-1_4335	HK	Classic	2	Orphan	HAMP-HisKA-HATPase	Histidine kinase, Classic contains 1 HAMP,1 HisKA,1 HATPase_c
JSC-1_4337	RR	OmpR	0	Orphan	REC-Trans_reg_C	Response regulator, OmpR family contains 1 Response_reg,1 Trans_reg_C
JSC-1_4408	RR	NarL	0	Orphan	REC-HTH_LUXR	Response regulator, NarL family contains 1 Response_reg,1 HTH_LUXR
JSC-1_4510	RR	CheY	0	Orphan	REC	Response regulator, CheY family contains 1 Response_reg
JSC-1_4539	HK	Hybrid	0	Orphan	GAF-HisKA-HATPase-REC	Histidine kinase, Hybrid contains 1 GAF,1 HisKA,1 HATPase_c,1 Response_reg
JSC-1_4541	HK	Hybrid	0	Orphan	REC-GAF-HisKA-HATPase	Histidine kinase, Hybrid contains 1 Response_reg,1 GAF,1 HisKA,1 HATPase_c
JSC-1_4542	RR	CheY	0	Pair	REC	Response regulator, CheY family contains 1 Response_reg
JSC-1_4543	HK	Classic	0	Pair	PAS-GAF- PHY-HisKA-HATPase	Histidine kinase, Classic contains 1 PAS_2,1 GAF,1 PHY,1 HisKA,1 HATPase_c
JSC-1_4646	HK	Classic	4	Orphan	HAMP-PAS-HisKA-HATPase	Histidine kinase, Classic contains 1 HAMP,1 PAS_4,1 HisKA,1 HATPase_c
JSC-1_4712	RR	OmpR	0	Orphan	REC-Trans_reg_C	Response regulator, OmpR family contains 1 Response_reg,1 Trans_reg_C
JSC-1_4831	RR	OmpR	0	Orphan	REC-Trans_reg_C	Response regulator, OmpR family contains 1 Response_reg,1 Trans_reg_C
JSC-1_4834	HK	Classic	0	Orphan	PAS-PAS-PAS-HisKA-HATPase	Histidine kinase, Classic contains 3 PAS_3,1 HisKA,1 HATPase_c
JSC-1_4848	HK	Classic	3	Orphan	CHASE-HisKA-HATPase	Histidine kinase, Classic contains 1 CHASE2,1 HisKA,1 HATPase_c
JSC-1_5066	RR	CheY	0	Orphan	REC	Response regulator, CheY family contains 1 Response_reg
JSC-1_5090	HK	Classic	3	Orphan	HAMP-HisKA-HATPase	Histidine kinase, Classic contains 1 HAMP,1 HisKA,1 HATPase_c
JSC-1_5131	RR	CheY	0	Orphan	REC	Response regulator, CheY family contains 1 Response_reg
JSC-1_5160	HK	Hybrid	2	Orphan	Cache-HAMP-HisKA-HATPase-REC-PAS	Histidine kinase, Hybrid contains 1 Cache_1,1 HAMP,1 HisKA,1 HATPase_c,1 Response_reg,1 PAS_3
JSC-1_5165	HK	Hybrid	0	Orphan	PAS-PAS-PAS-PAS-PAS-PAS-PAS-PAS-PAS-HisKA-HATPase-REC	Histidine kinase, Hybrid contains 3 PAS_3,6 PAS_4,1 HisKA,1 HATPase_c,1 Response_reg
JSC-1_5166	HK	Hybrid	0	Pair	REC-HisKA-HATPase	Histidine kinase, Hybrid contains 1 Response_reg,1 HisKA,1 HATPase_c
JSC-1_5167	RR	PleD_VieA	0	Pair	REC-GGDEF-EAL	Response regulator, PleD_VieA family contains 1 Response_reg,1 GGDEF,1 EAL
JSC-1_5168	HK	Hybrid	0	Triad	REC-REC-PAC-GAF-HisKA-HATPase	Histidine kinase, Hybrid contains 2 Response_reg,1 PAC,1 GAF,1 HisKA,1 HATPase_c
JSC-1_5169	RR	CheY	0	Triad	REC	Response regulator, CheY family contains 1 Response_reg
JSC-1_5170	HK	Classic	9	Triad	PAS-PAS-PAS-PAS-PAS-HisKA-HATPase	Histidine kinase, Classic contains 4 PAS_3,1 PAS,1 HisKA,1 HATPase_c
JSC-1_5347	RR	OmpR	0	Pair	REC-Trans_reg_C	Response regulator, OmpR family contains 1 Response_reg,1 Trans_reg_C
JSC-1_5348	HK	Classic	0	Pair	PAS-HisKA-HATPase	Histidine kinase, Classic contains 1 PAS,1 HisKA,1 HATPase_c
JSC-1_5412	RR	OmpR	0	Orphan	REC-Trans_reg_C	Response regulator, OmpR family contains 1 Response_reg,1 Trans_reg_C
JSC-1_5513	HK	Classic	2	Orphan	HisKA-HATPase	Histidine kinase, Classic contains 1 HisKA,1 HATPase_c
JSC-1_5540	RR	NarL	0	Orphan	REC-HTH_LUXR	Response regulator, NarL family contains 1 Response_reg,1 HTH_LUXR
JSC-1_5622	HK	Hybrid	0	Orphan	GAF-HisKA-HATPase-REC	Histidine kinase, Hybrid contains 1 GAF,1 HisKA,1 HATPase_c,1 Response_reg
JSC-1_5679	RR	CheY	0	Triad	REC	Response regulator, CheY family contains 1 Response_reg
JSC-1_5680	RR	CheY	0	Triad	REC	Response regulator, CheY family contains 1 Response_reg
JSC-1_5681	RR	CheY	0	Triad	REC	Response regulator, CheY family contains 1 Response_reg
JSC-1_5682	RR	CheY	0	Triad	REC	Response regulator, CheY family contains 1 Response_reg
JSC-1_5683	HK	Classic	0	Triad	CHASE-PAS-PAS-HisKA-HATPase	Histidine kinase, Classic contains 1 CHASE3,2 PAS_4,1 HisKA,1 HATPase_c
JSC-1_5684	RR	OmpR	0	Triad	REC-Trans_reg_C-Hpt	Response regulator, OmpR family contains 3 Response_reg,1 Trans_reg_C,1 Hpt
JSC-1_5739	HK	Hybrid	0	Orphan	REC-PAS-PAS-PAS-PAS-PAS-HisKA-HATPase	Histidine kinase, Hybrid contains 2 Response_reg,3 PAS_4,1 PAS_3,1 PAS,1 HisKA,1 HATPase_c
JSC-1_5749	RR	CheY	0	Orphan	REC	Response regulator, CheY family contains 1 Response_reg
JSC-1_5751	HK	CheA	0	Orphan	Hpt-H-kinase_dim-HATPase-CheW	Histidine kinase, CheA contains 1 Hpt,1 H-kinase_dim,1 HATPase_c,1 CheW
JSC-1_5754	RR	CheY	0	Orphan	REC	Response regulator, CheY family contains 1 Response_reg
JSC-1_5756	RR	unclassified	0	Orphan	REC	Response regulator, unclassified contains 1 Response_reg
JSC-1_5775	RR	RsbU	0	Orphan	REC-SpoIIE	Response regulator, RsbU family contains 1 Response_reg,1 SpoIIE
JSC-1_5776	RR	unclassified	0	Orphan	REC-Hpt	Response regulator, unclassified contains 1 Response_reg,1 Hpt
JSC-1_5862	HK	Classic	5	Orphan	HisKA-HATPase	Histidine kinase, Classic contains 1 HisKA,1 HATPase_c
JSC-1_5863	RR	NarL	0	Orphan	REC-HTH_LUXR	Response regulator, NarL family contains 1 Response_reg,1 HTH_LUXR
JSC-1_5872	RR	unclassified	0	Orphan	REC	Response regulator, unclassified contains 1 Response_reg
JSC-1_5912	HK	Hybrid	0	Orphan	REC-REC-GAF-GAF-HisKA-HATPase-CYCc	Histidine kinase, Hybrid contains 2 Response_reg,2 GAF,1 HisKA,1 HATPase_c,1 CYCc
JSC-1_6076	HK	Hybrid	3	Orphan	PAS-HisKA-HATPase-REC	Histidine kinase, Hybrid contains 1 PAS_4,1 HisKA,1 HATPase_c,1 Response_reg
JSC-1_6150	HK	Unorthodox	0	Pair	REC-REC-REC-Trans_reg_C-Hpt-PAS-HisKA-HATPase	Histidine kinase, Unorthodox contains 3 Response_reg,1 Trans_reg_C,1 Hpt,1 PAS,1 HisKA,1 HATPase_c
JSC-1_6151	RR	CheY	0	Pair	REC	Response regulator, CheY family contains 1 Response_reg
JSC-1_6238	RR	CheY	0	Orphan	REC	Response regulator, CheY family contains 1 Response_reg
JSC-1_6239	RR	CheY	0	Orphan	REC	Response regulator, CheY family contains 1 Response_reg
JSC-1_6251	HK	Classic	1	Pair	HAMP-HisKA-HATPase	Histidine kinase, Classic contains 1 HAMP,1 HisKA,1 HATPase_c
JSC-1_6252	RR	OmpR	0	Pair	REC-Trans_reg_C	Response regulator, OmpR family contains 1 Response_reg,1 Trans_reg_C
JSC-1_6318	RR	CheY	0	Orphan	REC	Response regulator, CheY family contains 1 Response_reg
JSC-1_6378	HK	Classic	1	Pair	HisKA-HATPase	Histidine kinase, Classic contains 1 HisKA,1 HATPase_c
JSC-1_6379	RR	OmpR	0	Pair	REC-Trans_reg_C	Response regulator, OmpR family contains 1 Response_reg,1 Trans_reg_C
JSC-1_6429	HK	Hybrid	0	Orphan	REC-HisKA-HATPase	Histidine kinase, Hybrid contains 1 Response_reg,1 HisKA,1 HATPase_c
JSC-1_6430	RR	NarL	0	Orphan	REC-HTH_LUXR	Response regulator, NarL family contains 1 Response_reg,1 HTH_LUXR
JSC-1_6509	RR	OmpR	0	Triad	REC-REC-Trans_reg_C-Hpt-REC-GGDEF	Response regulator, OmpR family contains 2 Response_reg,1 Trans_reg_C,1 Hpt,1 REC,1 GGDEF
JSC-1_6510	HK	Hybrid	0	Triad	GAF-PAS-PAS-PAS-PAS-PAS-HisKA-HATPase-REC-REC	Histidine kinase, Hybrid contains 1 GAF,3 PAS_4,2 PAS_3,1 HisKA,1 HATPase_c,2 Response_reg
JSC-1_6511	RR	CheY	0	Triad	REC	Response regulator, CheY family contains 1 Response_reg
JSC-1_6516	HK	Hybrid	1	Orphan	PAS-PAS-PAS-PAS-PAS-HisKA-HATPase-REC	Histidine kinase, Hybrid contains 1 PAS,2 PAS_4,2 PAS_3,1 HisKA,1 HATPase_c,1 Response_reg
JSC-1_6520	HK	Hybrid	0	Orphan	Pkinase-GAF-HisKA-HATPase-REC	Histidine kinase, Hybrid contains 1 Pkinase,1 GAF,1 HisKA,1 HATPase_c,1 Response_reg
JSC-1_6522	PP	HisKa	0	Pair	HisKA	Phosphotransfer protein contains 1 HisKA
JSC-1_6523	RR	unclassified	0	Pair	REC-PAS	Response regulator, unclassified contains 1 Response_reg,1 PAS_3
JSC-1_6530	RR	NarL	0	Orphan	REC-HTH_LUXR	Response regulator, NarL family contains 1 Response_reg,1 HTH_LUXR
JSC-1_6541	HK	Hybrid	4	Pair	Cache-HAMP-HisKA-HATPase-REC	Histidine kinase, Hybrid contains 1 Cache_1,1 HAMP,1 HisKA,1 HATPase_c,1 Response_reg
JSC-1_6542	HK	Hybrid	0	Pair	REC-HisKA-HATPase	Histidine kinase, Hybrid contains 1 Response_reg,1 HisKA,1 HATPase_c
JSC-1_6600	RR	CheY	0	Pair	REC	Response regulator, CheY family contains 1 Response_reg
JSC-1_6601	HK	Classic	1	Pair	Cache-HAMP-PAS-PAS-PAS-PAS-PAS-HisKA-HATPase	Histidine kinase, Classic contains 1 Cache_1,1 HAMP,2 PAS,1 PAS_4,2 PAS_3,1 HisKA,1 HATPase_c
JSC-1_6627	HK	Classic	0	Orphan	PAS-HisKA-HATPase	Histidine kinase, Classic contains 1 PAS,1 HisKA,1 HATPase_c
JSC-1_6632	HK	Hybrid	3	Orphan	HisKA-HisKA-HATPase-HATPase-REC	Histidine kinase, Hybrid contains 2 HisKA,2 HATPase_c,1 Response_reg
JSC-1_6655	RR	YesN	0	Pair	REC-HTH_AraC-HTH_AraC	Response regulator, YesN family contains 1 Response_reg,2 HTH_AraC
JSC-1_6656	HK	Classic	0	Pair	PAS-HisKA-HATPase	Histidine kinase, Classic contains 1 PAS,1 HisKA,1 HATPase_c
JSC-1_6689	HK	Classic	0	Orphan	S_TKc-GAF-HisKA-HATPase	Histidine kinase, Classic contains 1 S_TKc,1 GAF,1 HisKA,1 HATPase_c
JSC-1_6709	HK	Classic	3	Pair	CHASE-HisKA-HATPase	Histidine kinase, Classic contains 1 CHASE3,1 HisKA,1 HATPase_c
JSC-1_6710	RR	OmpR	0	Pair	REC-Trans_reg_C	Response regulator, OmpR family contains 1 Response_reg,1 Trans_reg_C
JSC-1_6787	HK	Hybrid	0	Pair	REC-HisKA-HATPase	Histidine kinase, Hybrid contains 1 Response_reg,1 HisKA,1 HATPase_c
JSC-1_6788	HK	Hybrid	1	Pair	Cache-HAMP-HisKA-HATPase-REC	Histidine kinase, Hybrid contains 1 Cache_1,1 HAMP,1 HisKA,1 HATPase_c,1 Response_reg
JSC-1_6854	RR	OmpR	0	Pair	REC-Trans_reg_C	Response regulator, OmpR family contains 1 Response_reg,1 Trans_reg_C
JSC-1_6855	HK	Classic	3	Pair	HisKA-HATPase	Histidine kinase, Classic contains 1 HisKA,1 HATPase_c
JSC-1_6910	RR	CheY	0	Orphan	REC	Response regulator, CheY family contains 1 Response_reg
JSC-1_6911	HK	Hybrid	0	Orphan	REC-GAF-PAS-HisKA-HATPase	Histidine kinase, Hybrid contains 1 Response_reg,1 GAF,1 PAS,1 HisKA,1 HATPase_c
JSC-1_6917	HK	CheA	1	Orphan	Hpt-H-kinase_dim-HATPase-CheW-REC	Histidine kinase, CheA contains 1 Hpt,1 H-kinase_dim,1 HATPase_c,1 CheW,1 Response_reg
JSC-1_6921	RR	CheY	0	Orphan	REC	Response regulator, CheY family contains 1 Response_reg
JSC-1_6922	RR	unclassified	0	Orphan	REC	Response regulator, unclassified contains 1 Response_reg
JSC-1_6949	RR	unclassified	0	Orphan	REC	Response regulator, unclassified contains 1 Response_reg
JSC-1_6953	HK	Classic	3	Pair	HAMP-HisKA-HATPase	Histidine kinase, Classic contains 1 HAMP,1 HisKA,1 HATPase_c
JSC-1_6954	RR	OmpR	0	Pair	REC-Trans_reg_C	Response regulator, OmpR family contains 1 Response_reg,1 Trans_reg_C
JSC-1_6980	RR	CheY	0	Orphan	REC	Response regulator, CheY family contains 1 Response_reg
JSC-1_6996	RR	OmpR	0	Pair	REC-Trans_reg_C	Response regulator, OmpR family contains 1 Response_reg,1 Trans_reg_C
JSC-1_6997	HK	Classic	3	Pair	HisKA-HATPase	Histidine kinase, Classic contains 1 HisKA,1 HATPase_c
JSC-1_7028	HK	Hybrid	3	Orphan	PAS-PAS-PAS-HisKA-HATPase-REC	Histidine kinase, Hybrid contains 2 PAS_4,1 PAS_3,1 HisKA,1 HATPase_c,1 Response_reg
JSC-1_7044	RR	OmpR	0	Triad	REC-REC-Trans_reg_C-Hpt	Response regulator, OmpR family contains 2 Response_reg,1 Trans_reg_C,1 Hpt
JSC-1_7045	HK	Classic	1	Triad	GAF-PHY-PAS-HisKA-HATPase	Histidine kinase, Classic contains 1 GAF,1 PHY,1 PAS,1 HisKA,1 HATPase_c
JSC-1_7046	RR	CheY	0	Triad	REC	Response regulator, CheY family contains 1 Response_reg
JSC-1_7072	HK	Hybrid	6	Orphan	PAS-GAF-PAS-PAS-HisKA-HATPase-REC	Histidine kinase, Hybrid contains 1 PAS,1 GAF,2 PAS_4,1 HisKA,1 HATPase_c,1 Response_reg
JSC-1_7112	HK	Classic	2	Pair	CHASE-HisKA-HATPase	Histidine kinase, Classic contains 1 CHASE3,1 HisKA,1 HATPase_c
JSC-1_7113	RR	OmpR	0	Pair	REC-Trans_reg_C	Response regulator, OmpR family contains 1 Response_reg,1 Trans_reg_C
JSC-1_7214	RR	unclassified	0	Orphan	REC	Response regulator, unclassified contains 1 Response_reg
JSC-1_7216	RR	unclassified	0	Orphan	REC	Response regulator, unclassified contains 1 Response_reg
JSC-1_7218	RR	OmpR	0	Pair	REC-Trans_reg_C	Response regulator, OmpR family contains 1 Response_reg,1 Trans_reg_C
JSC-1_7219	HK	Classic	2	Pair	HisKA-HATPase	Histidine kinase, Classic contains 1 HisKA,1 HATPase_c
JSC-1_7226	HK	CheA	1	Orphan	Hpt-H-kinase_dim-HATPase-CheW-REC	Histidine kinase, CheA contains 1 Hpt,1 H-kinase_dim,1 HATPase_c,1 CheW,1 Response_reg
JSC-1_7229	RR	CheY	0	Orphan	REC	Response regulator, CheY family contains 1 Response_reg
JSC-1_7231	RR	unclassified	0	Orphan	REC	Response regulator, unclassified contains 1 Response_reg
JSC-1_7300	RR	NarL	0	Orphan	REC-HTH_LUXR	Response regulator, NarL family contains 1 Response_reg,1 HTH_LUXR
JSC-1_7303	HK	Classic	0	Orphan	HisKA-HATPase	Histidine kinase, Classic contains 1 HisKA,1 HATPase_c
JSC-1_7318	RR	CheY	0	Orphan	REC	Response regulator, CheY family contains 1 Response_reg
JSC-1_7371	HK	Classic	1	Triad	CHASE-PAS-HisKA-HATPase	Histidine kinase, Classic contains 1 CHASE3,1 PAS,1 HisKA,1 HATPase_c
JSC-1_7372	HK	Hybrid	0	Triad	REC-PAS-HisKA-HATPase	Histidine kinase, Hybrid contains 1 Response_reg,1 PAS,1 HisKA,1 HATPase_c
JSC-1_7373	RR	CheY	0	Triad	REC	Response regulator, CheY family contains 1 Response_reg
JSC-1_7374	HK	Hybrid	0	Orphan	REC-REC-PAS-HisKA-HATPase	Histidine kinase, Hybrid contains 2 Response_reg,1 PAS,1 HisKA,1 HATPase_c
JSC-1_7400	RR	CheY	0	Orphan	REC	Response regulator, CheY family contains 1 Response_reg

## Sheet: E412
Gene	class	type	tm	Gene	Domain architecture	P2RP description
E412_QZZ18682	RR	OmpR	0	Orphan	REC-Trans_reg_C	Response regulator, OmpR family contains 1 Response_reg,1 Trans_reg_C
E412_QZZ18683	HK	Classic	2	Pair	HAMP-HisKA-HATPase	Histidine kinase, Classic contains 1 HAMP,1 HisKA,1 HATPase_c
E412_QZZ18684	HK	Classic	0	Pair	HisKA-HATPase	Histidine kinase, Classic contains 1 HisKA,1 HATPase_c
E412_QZZ18708	RR	OmpR	0	Orphan	REC-Trans_reg_C	Response regulator, OmpR family contains 1 Response_reg,1 Trans_reg_C
E412_QZZ18717	HK	Hybrid	0	Orphan	REC-REC-GAF-GAF-HisKA-HATPase-CYCc	Histidine kinase, Hybrid contains 2 Response_reg,2 GAF,1 HisKA,1 HATPase_c,1 CYCc
E412_QZZ18829	HK	Hybrid	0	Orphan	REC-HisKA-HATPase	Histidine kinase, Hybrid contains 1 Response_reg,1 HisKA,1 HATPase_c
E412_QZZ18830	RR	OmpR	0	Orphan	REC-Trans_reg_C	Response regulator, OmpR family contains 1 Response_reg,1 Trans_reg_C
E412_QZZ18863	HK	Hybrid	0	Orphan	GAF-HisKA-HATPase-REC	Histidine kinase, Hybrid contains 1 GAF,1 HisKA,1 HATPase_c,1 Response_reg
E412_QZZ18882	HK	Hybrid	1	Orphan	CHASE-HAMP-HisKA-HATPase-REC-REC-REC	Histidine kinase, Hybrid contains 1 CHASE3,1 HAMP,1 HisKA,1 HATPase_c,3 Response_reg
E412_QZZ18885	HK	Hybrid	0	Orphan	REC-REC-PAS-HisKA-HATPase	Histidine kinase, Hybrid contains 2 Response_reg,1 PAS_3,1 HisKA,1 HATPase_c
E412_QZZ18918	HK	Hybrid	0	Orphan	REC-PAS-HisKA-HATPase	Histidine kinase, Hybrid contains 1 Response_reg,1 PAS_4,1 HisKA,1 HATPase_c
E412_QZZ18933	PP	HPt	0	Orphan	Hpt	Phosphotransfer protein contains 1 Hpt
E412_QZZ19117	HK	Classic	2	Orphan	HAMP-HisKA-HATPase	Histidine kinase, Classic contains 1 HAMP,1 HisKA,1 HATPase_c
E412_QZZ19121	RR	CheY	0	Orphan	REC	Response regulator, CheY family contains 1 Response_reg
E412_QZZ19161	RR	CheY	0	Orphan	REC	Response regulator, CheY family contains 1 Response_reg
E412_QZZ19167	HK	Hybrid	0	Orphan	REC-HisKA-HATPase	Histidine kinase, Hybrid contains 1 Response_reg,1 HisKA,1 HATPase_c
E412_QZZ19186	HK	Hybrid	2	Pentad	NIT-GAF-PAS-HisKA-HATPase-REC-REC	Histidine kinase, Hybrid contains 1 NIT,1 GAF,2 PAS_3,1 HisKA,1 HATPase_c,2 Response_reg
E412_QZZ19187	RR	CheY	0	Pentad	REC	Response regulator, CheY family contains 1 Response_reg
E412_QZZ19188	HK	Hybrid	0	Pentad	REC-REC-REC-HisKA-HATPase	Histidine kinase, Hybrid contains 3 Response_reg,1 HisKA,1 HATPase_c
E412_QZZ19189	HK	Hybrid	1	Pentad	CHASE-HAMP-HisKA-HATPase-REC-REC	Histidine kinase, Hybrid contains 1 CHASE4,1 HAMP,1 HisKA,1 HATPase_c,2 Response_reg
E412_QZZ19190	RR	CyC-C	0	Pentad	REC-Guanylate_cyc	Response regulator, CyC-C family contains 1 Response_reg,1 Guanylate_cyc
E412_QZZ19264	HK	Classic	0	Orphan	HisKA-HATPase	Histidine kinase, Classic contains 1 HisKA,1 HATPase_c
E412_QZZ19313	RR	CheY	0	Triad	REC	Response regulator, CheY family contains 1 Response_reg
E412_QZZ19314	HK	Classic	0	Triad	GAF-PHY-PAS-HisKA-HATPase	Histidine kinase, Classic contains 1 GAF,1 PHY,1 PAS,1 HisKA,1 HATPase_c
E412_QZZ19315	RR	OmpR	0	Triad	REC-REC-Trans_reg_C-Hpt	Response regulator, OmpR family contains 2 Response_reg,1 Trans_reg_C,1 Hpt
E412_QZZ19316	RR	OmpR	0	Orphan	REC-Trans_reg_C-Hpt	Response regulator, OmpR family contains 1 Response_reg,1 Trans_reg_C,1 Hpt
E412_QZZ19416	HK	Classic	0	Orphan	GAF-GAF-HisKA-HATPase	Histidine kinase, Classic contains 2 GAF,1 HisKA,1 HATPase_c
E412_QZZ19460	RR	OmpR	0	Orphan	REC-Trans_reg_C	Response regulator, OmpR family contains 1 Response_reg,1 Trans_reg_C
E412_QZZ19467	HK	Hybrid	0	Pair	Cache-HisKA-HATPase-REC	Histidine kinase, Hybrid contains 1 Cache_1,1 HisKA,1 HATPase_c,1 Response_reg
E412_QZZ19468	HK	Hybrid	0	Pair	REC-HisKA-HATPase	Histidine kinase, Hybrid contains 1 Response_reg,1 HisKA,1 HATPase_c
E412_QZZ19500	HK	Classic	2	Orphan	HisKA-HATPase	Histidine kinase, Classic contains 1 HisKA,1 HATPase_c
E412_QZZ19561	RR	NarL	0	Orphan	REC-HTH_LUXR	Response regulator, NarL family contains 1 Response_reg,1 HTH_LUXR
E412_QZZ19578	HK	Hybrid	0	Orphan	REC-HisKA-HATPase	Histidine kinase, Hybrid contains 1 Response_reg,1 HisKA,1 HATPase_c
E412_QZZ19580	HK	Hybrid	3	Triad	CHASE-HisKA-HATPase-REC	Histidine kinase, Hybrid contains 1 CHASE2,1 HisKA,1 HATPase_c,1 Response_reg
E412_QZZ19581	HK	Hybrid	0	Triad	CBS-CBS-PAS-PAS-PAS-HisKA-HATPase-REC	Histidine kinase, Hybrid contains 2 CBS,2 PAS_3,1 PAS_4,1 HisKA,1 HATPase_c,1 Response_reg
E412_QZZ19582	HK	Classic	0	Triad	HisKA-EAL	Probable incomplete histidine kinase contains 1 HisKA,1 EAL
E412_QZZ19583	RR	CheY	0	Orphan	REC	Response regulator, CheY family contains 1 Response_reg
E412_QZZ19584	RR	OmpR	0	Pair	REC-REC-Trans_reg_C-Hpt	Response regulator, OmpR family contains 2 Response_reg,1 Trans_reg_C,1 Hpt
E412_QZZ19585	HK	Classic	1	Pair	HisKA-HATPase	Histidine kinase, Classic contains 1 HisKA,1 HATPase_c
E412_QZZ19608	RR	CheY	0	Orphan	REC	Response regulator, CheY family contains 1 Response_reg
E412_QZZ19625	RR	RpfG	0	Orphan	REC-HD	Response regulator, RpfG family contains 1 Response_reg,1 HD
E412_QZZ19630	HK	Hybrid	0	Orphan	HisKA-HATPase-REC	Histidine kinase, Hybrid contains 1 HisKA,1 HATPase_c,1 Response_reg
E412_QZZ19679	RR	CheY	0	Orphan	REC	Response regulator, CheY family contains 1 Response_reg
E412_QZZ19684	HK	Classic	3	Orphan	Cache-HAMP-HisKA-HATPase	Histidine kinase, Classic contains 1 Cache_1,1 HAMP,1 HisKA,1 HATPase_c
E412_QZZ19696	RR	CheY	0	Tetrad	REC	Response regulator, CheY family contains 1 Response_reg
E412_QZZ19697	RR	OmpR	0	Tetrad	REC-Trans_reg_C	Response regulator, OmpR family contains 1 Response_reg,1 Trans_reg_C
E412_QZZ19698	HK	Classic	2	Tetrad	HAMP-HisKA-HATPase	Histidine kinase, Classic contains 1 HAMP,1 HisKA,1 HATPase_c
E412_QZZ19699	RR	CheY	0	Tetrad	REC	Response regulator, CheY family contains 1 Response_reg
E412_QZZ19704	HK	Classic	0	Orphan	PAS-PAS-PAS-PAS-HisKA-HATPase	Histidine kinase, Classic contains 4 PAS_4,1 HisKA,1 HATPase_c
E412_QZZ19712	HK	Classic	2	Pair	HisKA-HATPase	Histidine kinase, Classic contains 1 HisKA,1 HATPase_c
E412_QZZ19713	RR	OmpR	0	Pair	REC-Trans_reg_C	Response regulator, OmpR family contains 1 Response_reg,1 Trans_reg_C
E412_QZZ19736	RR	NarL	0	Orphan	REC-HTH_LUXR	Response regulator, NarL family contains 1 Response_reg,1 HTH_LUXR
E412_QZZ19803	RR	CheY	0	Orphan	REC	Response regulator, CheY family contains 1 Response_reg
E412_QZZ19838	RR	CheY	0	Orphan	REC	Response regulator, CheY family contains 1 Response_reg
E412_QZZ19896	HK	Classic	0	Orphan	GAF-GAF-HisKA-HATPase	Histidine kinase, Classic contains 2 GAF,1 HisKA,1 HATPase_c
E412_QZZ19913	RR	NarL	0	Orphan	REC-HTH_LUXR	Response regulator, NarL family contains 1 Response_reg,1 HTH_LUXR
E412_QZZ19914	HK	Classic	5	Orphan	HisKA_3-HATPase	Histidine kinase, Classic contains 1 HisKA_3,1 HATPase_c
E412_QZZ19950	HK	Hybrid	5	Orphan	PAS-PAS-PAS-HisKA-HATPase-REC	Histidine kinase, Hybrid contains 2 PAS_4,1 PAS,1 HisKA,1 HATPase_c,1 Response_reg
E412_QZZ19967	HK	Classic	0	Orphan	HisKA-HATPase	Histidine kinase, Classic contains 1 HisKA,1 HATPase_c
E412_QZZ19978	RR	CheY	0	Orphan	REC	Response regulator, CheY family contains 1 Response_reg
E412_QZZ20032	RR	OmpR	0	Orphan	REC-Trans_reg_C	Response regulator, OmpR family contains 1 Response_reg,1 Trans_reg_C
E412_QZZ20090	HK	Classic	0	Orphan	PAS-GAF-GAF-PAS-HisKA-HATPase	Histidine kinase, Classic contains 1 PAS,2 GAF,1 PAS_4,1 HisKA,1 HATPase_c
E412_QZZ20095	RR	CheY	0	Orphan	REC	Response regulator, CheY family contains 1 Response_reg
E412_QZZ20128	HK	Classic	2	Orphan	HAMP-HisKA-HATPase	Histidine kinase, Classic contains 1 HAMP,1 HisKA,1 HATPase_c
E412_QZZ20180	HK	Hybrid	0	Orphan	HisKA-HATPase-REC	Histidine kinase, Hybrid contains 1 HisKA,1 HATPase_c,1 Response_reg
E412_QZZ20195	HK	Classic	2	Orphan	GAF-HisKA-HATPase	Histidine kinase, Classic contains 1 GAF,1 HisKA,1 HATPase_c
E412_QZZ20198	RR	NarL	0	Orphan	REC-HTH_LUXR	Response regulator, NarL family contains 1 Response_reg,1 HTH_LUXR
E412_QZZ20338	RR	OmpR	0	Orphan	REC-Trans_reg_C	Response regulator, OmpR family contains 1 Response_reg,1 Trans_reg_C
E412_QZZ20358	HK	Classic	7	Orphan	MASE-PAS-PAS-GAF-HisKA-HATPase	Histidine kinase, Classic contains 1 MASE1,2 PAS_3,1 GAF,1 HisKA,1 HATPase_c
E412_QZZ20455	HK	Classic	7	Orphan	HAMP-GAF-HisKA-HATPase	Histidine kinase, Classic contains 1 HAMP,1 GAF,1 HisKA,1 HATPase_c
E412_QZZ20549	HK	Classic	0	Orphan	PAS-PAS-HisKA-HATPase	Histidine kinase, Classic contains 1 PAS_3,1 PAS_4,1 HisKA,1 HATPase_c
E412_QZZ20662	HK	Classic	0	Orphan	PAS-PAS-PAS-PAS-PAS-GAF-GAF-HisKA-HATPase	Histidine kinase, Classic contains 2 PAS_4,1 PAS,2 PAS_3,2 GAF,1 HisKA,1 HATPase_c
E412_QZZ20688	RR	CheY	0	Orphan	REC	Response regulator, CheY family contains 1 Response_reg
E412_QZZ20759	HK	Classic	0	Orphan	PAS-GAF-GAF-HisKA-HATPase	Histidine kinase, Classic contains 1 PAS_3,2 GAF,1 HisKA,1 HATPase_c
E412_QZZ20851	RR	CheY	0	Orphan	REC	Response regulator, CheY family contains 1 Response_reg
E412_QZZ20861	HK	Classic	1	Orphan	HisKA-HATPase	Histidine kinase, Classic contains 1 HisKA,1 HATPase_c
E412_QZZ20879	HK	Classic	2	Triad	HisKA-HATPase	Histidine kinase, Classic contains 1 HisKA,1 HATPase_c
E412_QZZ20880	RR	CheY	0	Triad	REC	Response regulator, CheY family contains 1 Response_reg
E412_QZZ20881	RR	PleD	0	Triad	REC-PAS-GGDEF	Response regulator, PleD family contains 1 Response_reg,1 PAS,1 GGDEF
E412_QZZ20936	RR	PleD	0	Pair	REC-GGDEF	Response regulator, PleD family contains 1 Response_reg,1 GGDEF
E412_QZZ20937	HK	Unorthodox	0	Pair	PAS-PAS-PAS-PAS-PAS-GAF-HisKA-HATPase-REC-REC-Hpt	Histidine kinase, Unorthodox contains 2 PAS,2 PAS_4,1 PAS_3,1 GAF,1 HisKA,1 HATPase_c,2 Response_reg,1 Hpt
E412_QZZ21000	HK	Classic	0	Orphan	HisKA-HATPase	Histidine kinase, Classic contains 1 HisKA,1 HATPase_c
E412_QZZ21004	RR	CheY	0	Orphan	REC	Response regulator, CheY family contains 1 Response_reg
E412_QZZ21011	RR	unclassified	0	Pair	REC	Response regulator, unclassified contains 1 Response_reg
E412_QZZ21012	RR	CheY	0	Pair	REC	Response regulator, CheY family contains 1 Response_reg
E412_QZZ21016	HK	CheA	0	Orphan	Hpt-H-kinase_dim-HATPase-CheW-REC	Histidine kinase, CheA contains 1 Hpt,1 H-kinase_dim,1 HATPase_c,1 CheW,1 Response_reg
E412_QZZ21163	RR	OmpR	0	Orphan	REC-Trans_reg_C	Response regulator, OmpR family contains 1 Response_reg,1 Trans_reg_C
E412_QZZ21176	RR	unclassified	0	Orphan	REC-GAF	Response regulator, unclassified contains 1 Response_reg,1 GAF
E412_QZZ21284	RR	CheY	0	Orphan	REC	Response regulator, CheY family contains 1 Response_reg
E412_QZZ21327	HK	Classic	0	Orphan	GAF-PAS-HisKA-HATPase	Histidine kinase, Classic contains 1 GAF,1 PAS_3,1 HisKA,1 HATPase_c
E412_QZZ21351	RR	unclassified	0	Orphan	REC	Response regulator, unclassified contains 1 Response_reg
E412_QZZ21492	RR	CyC-C	0	Pair	REC-Guanylate_cyc	Response regulator, CyC-C family contains 1 Response_reg,1 Guanylate_cyc
E412_QZZ21493	RR	CheB	0	Pair	REC-CheB_methylest	Response regulator, CheB family contains 1 Response_reg,1 CheB_methylest
E412_QZZ21521	RR	OmpR	0	Orphan	REC-Trans_reg_C	Response regulator, OmpR family contains 1 Response_reg,1 Trans_reg_C
E412_QZZ21543	HK	Classic	9	Orphan	PAS-PAS-PAS-PAS-HisKA_2-HATPase	Histidine kinase, Classic contains 2 PAS_3,1 PAS_4,1 PAS,1 HisKA_2,1 HATPase_c
E412_QZZ21553	RR	OmpR	0	Orphan	REC-REC-Trans_reg_C-Hpt-GGDEF	Response regulator, OmpR family contains 2 Response_reg,1 Trans_reg_C,1 Hpt,1 GGDEF
E412_QZZ21556	HK	Classic	0	Orphan	HisKA-HATPase	Histidine kinase, Classic contains 1 HisKA,1 HATPase_c
E412_QZZ21583	HK	Classic	0	Orphan	PAS-PAS-PAS-GAF-GAF-HisKA-HATPase	Histidine kinase, Classic contains 1 PAS,2 PAS_4,2 GAF,1 HisKA,1 HATPase_c
E412_QZZ21596	RR	CheY	0	Orphan	REC	Response regulator, CheY family contains 1 Response_reg
E412_QZZ21625	RR	CheY	0	Orphan	REC	Response regulator, CheY family contains 1 Response_reg
E412_QZZ21640	HK	Unorthodox	0	Orphan	GAF-GAF-PAS-PAS-HisKA-HATPase-REC-REC-Hpt	Histidine kinase, Unorthodox contains 2 GAF,2 PAS_4,1 HisKA,1 HATPase_c,2 Response_reg,1 Hpt
E412_QZZ21740	HK	Hybrid	0	Orphan	REC-PAS-HisKA-HATPase	Histidine kinase, Hybrid contains 1 Response_reg,1 PAS_4,1 HisKA,1 HATPase_c
E412_QZZ21775	HK	Classic	1	Orphan	GAF-PAS-PAS-HisKA-HATPase	Histidine kinase, Classic contains 1 GAF,2 PAS,1 HisKA,1 HATPase_c
E412_QZZ21778	RR	OmpR	0	Orphan	REC-Trans_reg_C	Response regulator, OmpR family contains 1 Response_reg,1 Trans_reg_C
E412_QZZ21799	HK	Hybrid	0	Orphan	GAF-GAF-GAF-PAS-HisKA-HATPase-REC	Histidine kinase, Hybrid contains 3 GAF,1 PAS_4,1 HisKA,1 HATPase_c,1 Response_reg
E412_QZZ21802	HK	Classic	0	Orphan	HisKA-HATPase	Histidine kinase, Classic contains 1 HisKA,1 HATPase_c
E412_QZZ21840	RR	CheY	0	Orphan	REC	Response regulator, CheY family contains 1 Response_reg
E412_QZZ21875	RR	OmpR	0	Pair	REC-Trans_reg_C	Response regulator, OmpR family contains 1 Response_reg,1 Trans_reg_C
E412_QZZ21876	HK	Classic	1	Pair	HisKA-HATPase	Histidine kinase, Classic contains 1 HisKA,1 HATPase_c
E412_QZZ21888	RR	OmpR	0	Pair	REC-Trans_reg_C	Response regulator, OmpR family contains 1 Response_reg,1 Trans_reg_C
E412_QZZ21889	HK	Classic	2	Pair	HisKA-HATPase	Histidine kinase, Classic contains 1 HisKA,1 HATPase_c
E412_QZZ21922	RR	PleD	0	Orphan	REC-GGDEF	Response regulator, PleD family contains 1 Response_reg,1 GGDEF
E412_QZZ21926	RR	NarL	0	Orphan	REC-HTH_LUXR	Response regulator, NarL family contains 1 Response_reg,1 HTH_LUXR
E412_QZZ21994	HK	Classic	2	Orphan	HisKA-HATPase	Histidine kinase, Classic contains 1 HisKA,1 HATPase_c
E412_QZZ22307	RR	CheY	0	Pair	REC	Response regulator, CheY family contains 1 Response_reg
E412_QZZ22308	RR	OmpR	0	Pair	REC-REC-REC-Trans_reg_C-Hpt	Response regulator, OmpR family contains 3 Response_reg,1 Trans_reg_C,1 Hpt
E412_QZZ22323	RR	NarL	0	Orphan	REC-HTH_LUXR	Response regulator, NarL family contains 1 Response_reg,1 HTH_LUXR
E412_QZZ22330	RR	RsbU	0	Orphan	REC-GAF-SpoIIE	Response regulator, RsbU family contains 1 Response_reg,1 GAF,1 SpoIIE
E412_QZZ22337	RR	CheY	0	Triad	REC	Response regulator, CheY family contains 1 Response_reg
E412_QZZ22338	HK	Hybrid	0	Triad	REC-REC-REC-GAF-PAS-HisKA-HATPase	Histidine kinase, Hybrid contains 3 Response_reg,1 GAF,1 PAS_4,1 HisKA,1 HATPase_c
E412_QZZ22339	RR	OmpR	0	Triad	REC-REC-REC-Trans_reg_C-Hpt-GGDEF	Response regulator, OmpR family contains 3 Response_reg,1 Trans_reg_C,1 Hpt,1 GGDEF
E412_QZZ22367	HK	Classic	5	Orphan	CHASE-HisKA-HATPase	Histidine kinase, Classic contains 1 CHASE2,1 HisKA,1 HATPase_c
E412_QZZ22405	HK	Classic	0	Orphan	PAS-PAS-HisKA-HATPase	Histidine kinase, Classic contains 1 PAS_3,1 PAS,1 HisKA,1 HATPase_c
E412_QZZ22415	HK	Classic	1	Pair	PAS-HisKA-HATPase	Histidine kinase, Classic contains 1 PAS,1 HisKA,1 HATPase_c
E412_QZZ22416	RR	OmpR	0	Pair	REC-Trans_reg_C	Response regulator, OmpR family contains 1 Response_reg,1 Trans_reg_C
E412_QZZ22438	HK	Classic	0	Orphan	HisKA-HATPase	Histidine kinase, Classic contains 1 HisKA,1 HATPase_c
E412_QZZ22506	HK	CheA	0	Orphan	Hpt-H-kinase_dim-HATPase-CheW-REC	Histidine kinase, CheA contains 1 Hpt,1 H-kinase_dim,1 HATPase_c,1 CheW,1 Response_reg
E412_QZZ22509	RR	RsbU	0	Orphan	REC-SpoIIE	Response regulator, RsbU family contains 1 Response_reg,1 SpoIIE
E412_QZZ22528	RR	CheY	0	Orphan	REC	Response regulator, CheY family contains 1 Response_reg
E412_QZZ22579	HK	Hybrid	2	Pair	Cache-HAMP-HisKA-HATPase-REC	Histidine kinase, Hybrid contains 1 Cache_1,1 HAMP,1 HisKA,1 HATPase_c,1 Response_reg
E412_QZZ22580	HK	Hybrid	0	Pair	REC-HisKA-HATPase	Histidine kinase, Hybrid contains 1 Response_reg,1 HisKA,1 HATPase_c
E412_QZZ22628	HK	Hybrid	0	Pair	REC-HisKA-HATPase	Histidine kinase, Hybrid contains 1 REC,1 HisKA,1 HATPase_c
E412_QZZ22629	HK	Hybrid	0	Pair	REC-GAF-PAS-PAS-PAS-HisKA-HATPase	Histidine kinase, Hybrid contains 1 Response_reg,1 GAF,2 PAS_4,1 PAS_3,1 HisKA,1 HATPase_c
E412_QZZ22634	HK	Classic	0	Orphan	GAF-HisKA-HATPase	Histidine kinase, Classic contains 1 GAF,1 HisKA,1 HATPase_c
E412_QZZ22679	HK	Classic	1	Pair	PAS-PAS-PAS-PAS-PAS-PAS-PAS-HisKA-HATPase	Histidine kinase, Classic contains 2 PAS_4,4 PAS_3,1 PAS,1 HisKA,1 HATPase_c
E412_QZZ22680	RR	CheY	0	Pair	REC	Response regulator, CheY family contains 1 Response_reg
E412_QZZ22696	HK	Classic	1	Orphan	HAMP-PAS-PAS-GAF-GAF-GAF-HisKA-HATPase	Histidine kinase, Classic contains 1 HAMP,2 PAS_3,3 GAF,1 HisKA,1 HATPase_c
E412_QZZ22710	HK	Hybrid	0	Orphan	PAS-PAS-PAS-PAS-PAS-PAS-GAF-HisKA-HATPase-REC	Histidine kinase, Hybrid contains 3 PAS_4,2 PAS_3,1 PAS,1 GAF,1 HisKA,1 HATPase_c,1 Response_reg
E412_QZZ22907	HK	Classic	1	Orphan	HAMP-HisKA-HATPase	Histidine kinase, Classic contains 1 HAMP,1 HisKA,1 HATPase_c
E412_QZZ22908	HK	Classic	1	Orphan	HAMP-GAF-HisKA-HATPase	Histidine kinase, Classic contains 1 HAMP,1 GAF,1 HisKA,1 HATPase_c
E412_QZZ22948	RR	CheY	0	Orphan	REC	Response regulator, CheY family contains 1 Response_reg
E412_QZZ22955	HK	Classic	0	Orphan	GAF-HisKA-HATPase	Histidine kinase, Classic contains 1 GAF,1 HisKA,1 HATPase_c
E412_QZZ22958	RR	PleD_VieA	0	Orphan	REC-GGDEF-EAL	Response regulator, PleD_VieA family contains 1 Response_reg,1 GGDEF,1 EAL
E412_QZZ22960	HK	Classic	0	Orphan	PAS-PAS-PAS-PAS-PAS-GAF-HisKA-HATPase-REC	Histidine kinase, Classic contains 2 PAS_4,1 PAS_3,2 PAS,1 GAF,1 HisKA,1 HATPase_c
E412_QZZ22980	RR	CheY	0	Pair	REC	Response regulator, CheY family contains 1 Response_reg
E412_QZZ22981	HK	Classic	0	Pair	GAF-GAF-HisKA-HATPase	Histidine kinase, Classic contains 2 GAF,1 HisKA,1 HATPase_c
E412_QZZ22982	HK	Hybrid	1	Orphan	REC-PAS-HisKA-HATPase	Histidine kinase, Hybrid contains 1 Response_reg,1 PAS_3,1 HisKA,1 HATPase_c
E412_QZZ23000	HK	Classic	3	Orphan	HAMP-PAS-HisKA-HATPase	Histidine kinase, Classic contains 1 HAMP,1 PAS_4,1 HisKA,1 HATPase_c
E412_QZZ23007	RR	CheY	0	Orphan	REC	Response regulator, CheY family contains 1 Response_reg
E412_QZZ23048	RR	CheY	0	Orphan	REC	Response regulator, CheY family contains 1 Response_reg
E412_QZZ23057	HK	Classic	2	Pair	HisKA-HATPase	Histidine kinase, Classic contains 1 HisKA,1 HATPase_c
E412_QZZ23058	RR	OmpR	0	Pair	REC-Trans_reg_C	Response regulator, OmpR family contains 1 Response_reg,1 Trans_reg_C
E412_QZZ23108	RR	PleD	0	Orphan	REC-GGDEF	Response regulator, PleD family contains 1 Response_reg,1 GGDEF
E412_QZZ23183	HK	Hybrid	3	Orphan	PAS-HisKA-HATPase-REC	Histidine kinase, Hybrid contains 1 PAS_3,1 HisKA,1 HATPase_c,1 Response_reg
E412_QZZ23309	HK	Classic	1	Orphan	HisKA-HATPase	Histidine kinase, Classic contains 1 HisKA,1 HATPase_c
E412_QZZ23345	HK	CheA	0	Orphan	Hpt-H-kinase_dim-HATPase-CheW-REC	Histidine kinase, CheA contains 1 Hpt,1 H-kinase_dim,1 HATPase_c,1 CheW,1 Response_reg
E412_QZZ23354	RR	OmpR	0	Orphan	REC-Trans_reg_C	Response regulator, OmpR family contains 1 Response_reg,1 Trans_reg_C
E412_QZZ23394	HK	Classic	0	Orphan	HisKA-HATPase	Histidine kinase, Classic contains 1 HisKA,1 HATPase_c
E412_QZZ23436	HK	Classic	0	Orphan	GAF-HisKA-HATPase	Histidine kinase, Classic contains 1 GAF,1 HisKA,1 HATPase_c
E412_QZZ23440	HK	Classic	0	Orphan	HisKA-HATPase	Histidine kinase, Classic contains 1 HisKA,1 HATPase_c
E412_QZZ23462	RR	unclassified	0	Pair	REC	Response regulator, unclassified contains 1 Response_reg
E412_QZZ23463	RR	CheY	0	Pair	REC	Response regulator, CheY family contains 1 Response_reg
E412_QZZ23484	HK	Hybrid	0	Orphan	REC-GAF-GAF-HisKA-HATPase	Histidine kinase, Hybrid contains 1 Response_reg,2 GAF,1 HisKA,1 HATPase_c
E412_QZZ23485	RR	OmpR	0	Orphan	REC-Trans_reg_C	Response regulator, OmpR family contains 1 Response_reg,1 Trans_reg_C
E412_QZZ23557	RR	YesN	0	Orphan	REC-HTH_AraC-HTH_AraC	Response regulator, YesN family contains 1 Response_reg,2 HTH_AraC
E412_QZZ23574	HK	Hybrid	0	Orphan	REC-HisKA-HATPase	Histidine kinase, Hybrid contains 1 Response_reg,1 HisKA,1 HATPase_c
E412_QZZ23576	RR	OmpR	0	Orphan	REC-Trans_reg_C	Response regulator, OmpR family contains 1 Response_reg,1 Trans_reg_C
E412_QZZ23595	HK	Classic	0	Orphan	GAF-GAF-HisKA-HATPase	Histidine kinase, Classic contains 2 GAF,1 HisKA,1 HATPase_c
E412_QZZ23685	HK	Classic	0	Orphan	PHY-HisKA-HATPase	Histidine kinase, Classic contains 1 PHY,1 HisKA,1 HATPase_c
E412_QZZ23688	HK	Classic	2	Orphan	HAMP-HisKA-HATPase	Histidine kinase, Classic contains 1 HAMP,1 HisKA,1 HATPase_c
E412_QZZ23717	HK	Classic	1	Orphan	HisKA-HATPase	Histidine kinase, Classic contains 1 HisKA,1 HATPase_c
E412_QZZ23723	RR	NarL	0	Orphan	REC-HTH_LUXR	Response regulator, NarL family contains 1 Response_reg,1 HTH_LUXR
E412_QZZ23783	RR	NarL	0	Orphan	REC-HTH_LUXR	Response regulator, NarL family contains 1 Response_reg,1 HTH_LUXR
E412_QZZ23784	HK	Classic	0	Orphan	HAMP-HisKA-HATPase	Histidine kinase, Classic contains 1 HAMP,1 HisKA,1 HATPase_c
E412_QZZ23806	HK	Classic	2	Orphan	PAS-PAS-HisKA-HATPase	Histidine kinase, Classic contains 1 PAS_3,1 PAS,1 HisKA,1 HATPase_c

## Sheet: A183
Gene	class	type	tm	Gene	Domain architecture	P2RP description
A183_QKD80882	RR	OmpR	0	Orphan	REC-Trans_reg_C	Response regulator, OmpR family contains 1 Response_reg,1 Trans_reg_C
A183_QKD80888	HK	Classic	0	Orphan	GAF-HisKA-HATPase	Histidine kinase, Classic contains 1 GAF,1 HisKA,1 HATPase_c
A183_QKD80929	HK	Classic	1	Orphan	GAF-GAF-HisKA-HATPase	Histidine kinase, Classic contains 2 GAF,1 HisKA,1 HATPase_c
A183_QKD81004	HK	Classic	0	Orphan	GAF-GAF-HisKA-HATPase	Histidine kinase, Classic contains 2 GAF,1 HisKA,1 HATPase_c
A183_QKD81070	RR	PleD	0	Pair	REC-PAS-GGDEF	Response regulator, PleD family contains 1 Response_reg,1 PAS_4,1 GGDEF
A183_QKD81071	HK	Hybrid	2	Pair	Cache-HAMP-HisKA-HATPase-REC	Histidine kinase, Hybrid contains 1 Cache_1,1 HAMP,1 HisKA,1 HATPase_c,1 Response_reg
A183_QKD81084	HK	Classic	0	Orphan	PAS-PAS-HisKA-HATPase	Histidine kinase, Classic contains 1 PAS_4,1 PAS_3,1 HisKA,1 HATPase_c
A183_QKD81184	HK	Classic	0	Orphan	PAS-PAS-PAS-GAF-GAF-HisKA-HATPase	Histidine kinase, Classic contains 1 PAS_4,2 PAS_3,2 GAF,1 HisKA,1 HATPase_c
A183_QKD81206	HK	Classic	2	Pair	CHASE-HisKA-HATPase	Histidine kinase, Classic contains 1 CHASE3,1 HisKA,1 HATPase_c
A183_QKD81207	RR	OmpR	0	Pair	REC-Trans_reg_C	Response regulator, OmpR family contains 1 Response_reg,1 Trans_reg_C
A183_QKD81319	RR	CyC-C	0	Pentad	REC-Guanylate_cyc	Response regulator, CyC-C family contains 1 Response_reg,1 Guanylate_cyc
A183_QKD81320	RR	CheY	0	Pentad	REC	Response regulator, CheY family contains 1 Response_reg
A183_QKD81321	HK	Hybrid	1	Pentad	HAMP-PAS-HisKA-HATPase-REC-REC	Histidine kinase, Hybrid contains 1 HAMP,1 PAS,1 HisKA,1 HATPase_c,2 Response_reg
A183_QKD81322	HK	Hybrid	0	Pentad	REC-REC-REC-HisKA-HATPase	Histidine kinase, Hybrid contains 3 Response_reg,1 HisKA,1 HATPase_c
A183_QKD81323	HK	Hybrid	1	Pentad	NIT-GAF-PAS-PAS-PAS-PAS-PAS-HisKA-HATPase-REC-REC	Histidine kinase, Hybrid contains 1 NIT,1 GAF,3 PAS_3,2 PAS,1 HisKA,1 HATPase_c,2 Response_reg
A183_QKD81392	RR	CheY	0	Orphan	REC	Response regulator, CheY family contains 1 Response_reg
A183_QKD81419	RR	OmpR	0	Orphan	REC-Trans_reg_C	Response regulator, OmpR family contains 1 Response_reg,1 Trans_reg_C
A183_QKD81575	RR	RsbU	0	Orphan	REC-SpoIIE	Response regulator, RsbU family contains 1 Response_reg,1 SpoIIE
A183_QKD81602	HK	Classic	0	Orphan	HisKA-HATPase	Histidine kinase, Classic contains 1 HisKA,1 HATPase_c
A183_QKD81856	HK	Classic	2	Orphan	HAMP-HisKA-HATPase	Histidine kinase, Classic contains 1 HAMP,1 HisKA,1 HATPase_c
A183_QKD81912	HK	Classic	2	Orphan	HAMP-HisKA-HATPase	Histidine kinase, Classic contains 1 HAMP,1 HisKA,1 HATPase_c
A183_QKD81940	HK	Classic	2	Orphan	HAMP-HisKA-HATPase	Histidine kinase, Classic contains 1 HAMP,1 HisKA,1 HATPase_c
A183_QKD81958	HK	Classic	0	Orphan	HisKA-HATPase	Histidine kinase, Classic contains 1 HisKA,1 HATPase_c
A183_QKD82011	RR	NarL	0	Orphan	REC-HTH_LUXR	Response regulator, NarL family contains 1 Response_reg,1 HTH_LUXR
A183_QKD82089	RR	OmpR	0	Orphan	REC-Trans_reg_C	Response regulator, OmpR family contains 1 Response_reg,1 Trans_reg_C
A183_QKD82113	HK	CheA	0	Orphan	Hpt-H-kinase_dim-HATPase-CheW-REC	Histidine kinase, CheA contains 1 Hpt,1 H-kinase_dim,1 HATPase_c,1 CheW,1 Response_reg
A183_QKD82116	RR	CheY	0	Orphan	REC	Response regulator, CheY family contains 1 Response_reg
A183_QKD82117	RR	unclassified	0	Orphan	REC	Response regulator, unclassified contains 1 Response_reg
A183_QKD82166	HK	Classic	0	Orphan	CBS-PAS-PAS-GAF-GAF-HisKA-HATPase	Histidine kinase, Classic contains 1 CBS,1 PAS,1 PAS_3,2 GAF,1 HisKA,1 HATPase_c
A183_QKD82185	RR	NarL	0	Orphan	REC-HTH_LUXR	Response regulator, NarL family contains 1 Response_reg,1 HTH_LUXR
A183_QKD82209	HK	Classic	1	Orphan	GAF-HisKA-HATPase	Histidine kinase, Classic contains 1 GAF,1 HisKA,1 HATPase_c
A183_QKD82219	HK	Classic	2	Orphan	HAMP-HisKA-HATPase	Histidine kinase, Classic contains 1 HAMP,1 HisKA,1 HATPase_c
A183_QKD82276	RR	CheY	0	Orphan	REC	Response regulator, CheY family contains 1 Response_reg
A183_QKD82286	HK	Hybrid	0	Pair	REC-HisKA-HATPase	Histidine kinase, Hybrid contains 1 Response_reg,1 HisKA,1 HATPase_c
A183_QKD82287	HK	Classic	1	Pair	PAS-PAS-PAS-PAS-PAS-GAF-HisKA_2-HATPase	Histidine kinase, Classic contains 4 PAS_3,1 PAS,1 GAF,1 HisKA_2,1 HATPase_c
A183_QKD82389	HK	Classic	0	Orphan	HisKA-HATPase	Histidine kinase, Classic contains 1 HisKA,1 HATPase_c
A183_QKD82407	RR	CheY	0	Orphan	REC	Response regulator, CheY family contains 1 Response_reg
A183_QKD82430	HK	Classic	0	Orphan	PAS-HisKA-HATPase	Histidine kinase, Classic contains 1 PAS,1 HisKA,1 HATPase_c
A183_QKD82438	HK	Hybrid	0	Orphan	HisKA-HATPase-REC	Histidine kinase, Hybrid contains 1 HisKA,1 HATPase_c,1 Response_reg
A183_QKD82447	HK	Classic	0	Orphan	GAF-HisKA-HATPase	Histidine kinase, Classic contains 1 GAF,1 HisKA,1 HATPase_c
A183_QKD82512	HK	Unorthodox	0	Orphan	PAS-PAS-GAF-HisKA-HATPase-REC-REC-Hpt	Histidine kinase, Unorthodox contains 2 PAS_3,1 GAF,1 HisKA,1 HATPase_c,2 Response_reg,1 Hpt
A183_QKD82513	RR	OmpR	0	Orphan	REC-Trans_reg_C	Response regulator, OmpR family contains 1 Response_reg,1 Trans_reg_C
A183_QKD82521	RR	OmpR	0	Orphan	REC-Trans_reg_C	Response regulator, OmpR family contains 1 Response_reg,1 Trans_reg_C
A183_QKD82603	HK	Classic	1	Pair	PAS-HisKA-HATPase	Histidine kinase, Classic contains 1 PAS,1 HisKA,1 HATPase_c
A183_QKD82604	RR	OmpR	0	Pair	REC-Trans_reg_C	Response regulator, OmpR family contains 1 Response_reg,1 Trans_reg_C
A183_QKD82690	HK	Classic	0	Orphan	PAS-PAS-PAS-GAF-HisKA-HATPase	Histidine kinase, Classic contains 2 PAS_4,1 PAS_3,1 GAF,1 HisKA,1 HATPase_c
A183_QKD82701	RR	OmpR	0	Pair	REC-Trans_reg_C	Response regulator, OmpR family contains 1 Response_reg,1 Trans_reg_C
A183_QKD82702	HK	Classic	1	Pair	HisKA-HATPase	Histidine kinase, Classic contains 1 HisKA,1 HATPase_c
A183_QKD82788	HK	Hybrid	1	Orphan	REC-HisKA-HATPase	Histidine kinase, Hybrid contains 1 Response_reg,1 HisKA,1 HATPase_c
A183_QKD82940	RR	PleD	0	Orphan	REC-GGDEF	Response regulator, PleD family contains 1 Response_reg,1 GGDEF
A183_QKD82942	HK	Classic	0	Orphan	PAS-PAS-PAS-PAS-PAS-PAS-HisKA-HATPase	Histidine kinase, Classic contains 1 PAS,4 PAS_4,1 PAS_3,1 HisKA,1 HATPase_c
A183_QKD82945	RR	NarL	0	Orphan	REC-HTH_LUXR	Response regulator, NarL family contains 1 Response_reg,1 HTH_LUXR
A183_QKD82952	HK	Classic	0	Orphan	GAF-GAF-HisKA-HATPase	Histidine kinase, Classic contains 2 GAF,1 HisKA,1 HATPase_c
A183_QKD83074	HK	Hybrid	0	Orphan	HisKA-HATPase-REC	Histidine kinase, Hybrid contains 1 HisKA,1 HATPase_c,1 Response_reg
A183_QKD83080	HK	Hybrid	2	Orphan	GAF-HisKA-HATPase-REC	Histidine kinase, Hybrid contains 1 GAF,1 HisKA,1 HATPase_c,1 Response_reg
A183_QKD83176	RR	NarL	0	Orphan	REC-HTH_LUXR	Response regulator, NarL family contains 1 Response_reg,1 HTH_LUXR
A183_QKD83207	RR	CheY	0	Orphan	REC	Response regulator, CheY family contains 1 Response_reg
A183_QKD83216	HK	Classic	0	Orphan	GAF-HisKA-HATPase	Histidine kinase, Classic contains 1 GAF,1 HisKA,1 HATPase_c
A183_QKD83282	RR	CheY	0	Orphan	REC	Response regulator, CheY family contains 1 Response_reg
A183_QKD83283	RR	CheY	0	Orphan	REC	Response regulator, CheY family contains 1 Response_reg
A183_QKD83365	HK	Classic	1	Orphan	HisKA-HATPase	Histidine kinase, Classic contains 1 HisKA,1 HATPase_c
A183_QKD83396	RR	OmpR	0	Orphan	REC-Trans_reg_C	Response regulator, OmpR family contains 1 Response_reg,1 Trans_reg_C
A183_QKD83437	RR	NarL	0	Pair	REC-HTH_LUXR	Response regulator, NarL family contains 1 Response_reg,1 HTH_LUXR
A183_QKD83438	HK	Classic	5	Pair	HisKA_3-HATPase	Histidine kinase, Classic contains 1 HisKA_3,1 HATPase_c
A183_QKD83460	HK	Classic	6	Orphan	HAMP-GAF-HisKA-HATPase	Histidine kinase, Classic contains 1 HAMP,1 GAF,1 HisKA,1 HATPase_c
A183_QKD83488	HK	Hybrid	0	Orphan	PAS-PAS-PAS-PAS-PAS-PAS-PAS-PAS-PAS-PAS-GAF-PAS-HisKA-HATPase-REC	Histidine kinase, Hybrid contains 4 PAS,6 PAS_3,1 GAF,1 PAS_4,1 HisKA,1 HATPase_c,1 Response_reg
A183_QKD83545	RR	unclassified	0	Orphan	REC-GAF	Response regulator, unclassified contains 1 Response_reg,1 GAF
A183_QKD83628	RR	OmpR	0	Orphan	REC-Trans_reg_C	Response regulator, OmpR family contains 1 Response_reg,1 Trans_reg_C
A183_QKD83674	HK	Classic	2	Orphan	HisKA-HATPase	Histidine kinase, Classic contains 1 HisKA,1 HATPase_c
A183_QKD83678	RR	unclassified	0	Pair	REC	Response regulator, unclassified contains 1 Response_reg
A183_QKD83679	RR	CheY	0	Pair	REC	Response regulator, CheY family contains 1 Response_reg
A183_QKD83682	HK	CheA	0	Orphan	Hpt-H-kinase_dim-HATPase-CheW-REC	Histidine kinase, CheA contains 1 Hpt,1 H-kinase_dim,1 HATPase_c,1 CheW,1 Response_reg
A183_QKD83735	RR	PleD_VieA	0	Orphan	REC-GGDEF-EAL	Response regulator, PleD_VieA family contains 1 Response_reg,1 GGDEF,1 EAL
A183_QKD83737	HK	Classic	0	Orphan	PAS-HisKA-HATPase	Histidine kinase, Classic contains 1 PAS,1 HisKA,1 HATPase_c
A183_QKD83858	RR	CheY	0	Pair	REC	Response regulator, CheY family contains 1 Response_reg
A183_QKD83859	HK	Classic	2	Pair	CHASE-PAS-HisKA-HATPase	Histidine kinase, Classic contains 1 CHASE3,1 PAS,1 HisKA,1 HATPase_c
A183_QKD83883	HK	Hybrid	0	Triad	REC-GAF-HisKA-HATPase	Histidine kinase, Hybrid contains 1 Response_reg,2 GAF,1 HisKA,1 HATPase_c
A183_QKD83884	RR	CheY	0	Triad	REC	Response regulator, CheY family contains 1 Response_reg
A183_QKD83885	HK	Classic	2	Triad	PAS-PAS-PAS-PAS-PAS-PAS-PAS-HisKA-HATPase	Histidine kinase, Classic contains 5 PAS_3,2 PAS_4,1 HisKA,1 HATPase_c
A183_QKD83886	HK	Classic	0	Orphan	PAS-PAS-PAS-PAS-HisKA-HATPase	Histidine kinase, Classic contains 2 PAS_4,2 PAS_3,1 HisKA,1 HATPase_c
A183_QKD83928	RR	CheY	0	Orphan	REC	Response regulator, CheY family contains 1 Response_reg
A183_QKD83933	HK	Classic	3	Orphan	HAMP-PAS-HisKA-HATPase	Histidine kinase, Classic contains 1 HAMP,1 PAS,1 HisKA,1 HATPase_c
A183_QKD83937	RR	PleD	0	Orphan	REC-GGDEF	Response regulator, PleD family contains 1 Response_reg,1 GGDEF
A183_QKD83950	RR	OmpR	0	Orphan	REC-Trans_reg_C	Response regulator, OmpR family contains 1 Response_reg,1 Trans_reg_C
A183_QKD84020	HK	Hybrid	0	Orphan	REC-REC-GAF-GAF-HisKA-HATPase-CYCc	Histidine kinase, Hybrid contains 2 Response_reg,2 GAF,1 HisKA,1 HATPase_c,1 CYCc
A183_QKD84065	HK	Classic	1	Orphan	GAF-GAF-HisKA-HATPase	Histidine kinase, Classic contains 2 GAF,1 HisKA,1 HATPase_c
A183_QKD84131	HK	Classic	0	Orphan	Cache-HisKA-HATPase	Histidine kinase, Classic contains 1 Cache_1,1 HisKA,1 HATPase_c
A183_QKD84176	HK	Classic	0	Orphan	HisKA-HATPase	Histidine kinase, Classic contains 1 HisKA,1 HATPase_c
A183_QKD84182	RR	CheY	0	Orphan	REC	Response regulator, CheY family contains 1 Response_reg
A183_QKD84187	HK	Classic	0	Orphan	GAF-GAF-GAF-HisKA-HATPase	Histidine kinase, Classic contains 3 GAF,1 HisKA,1 HATPase_c
A183_QKD84236	HK	Classic	0	Orphan	HisKA-HATPase	Histidine kinase, Classic contains 1 HisKA,1 HATPase_c
A183_QKD84288	HK	Classic	0	Orphan	PAS-PAS-PAS-PAS-GAF-HisKA-HATPase	Histidine kinase, Classic contains 2 PAS_4,1 PAS,1 PAS_3,1 GAF,1 HisKA,1 HATPase_c
A183_QKD84342	RR	RpfG	0	Orphan	REC-HD	Response regulator, RpfG family contains 1 Response_reg,1 HD
A183_QKD84355	HK	Classic	2	Orphan	CHASE-HisKA-HATPase	Histidine kinase, Classic contains 1 CHASE4,1 HisKA,1 HATPase_c
A183_QKD84438	HK	Classic	0	Orphan	PAS-PAS-PAS-PAS-GAF-GAF-HisKA-HATPase	Histidine kinase, Classic contains 2 PAS_4,2 PAS_3,2 GAF,1 HisKA,1 HATPase_c
A183_QKD84445	HK	Classic	3	Orphan	HAMP-HisKA-HATPase	Histidine kinase, Classic contains 1 HAMP,1 HisKA,1 HATPase_c
A183_QKD84462	HK	Classic	1	Orphan	PAS-GAF-GAF-HisKA-HATPase	Histidine kinase, Classic contains 1 PAS_3,2 GAF,1 HisKA,1 HATPase_c
A183_QKD84491	HK	Classic	2	Orphan	HisKA-HATPase	Histidine kinase, Classic contains 1 HisKA,1 HATPase_c
A183_QKD84499	RR	CheY	0	Orphan	REC	Response regulator, CheY family contains 1 Response_reg
A183_QKD84611	HK	Classic	0	Orphan	PAS-GAF-GAF-HisKA-HATPase	Histidine kinase, Classic contains 1 PAS,2 GAF,1 HisKA,1 HATPase_c
A183_QKD84673	RR	RsbU	0	Orphan	REC-GAF-SpoIIE	Response regulator, RsbU family contains 1 Response_reg,1 GAF,1 SpoIIE
A183_QKD84707	RR	OmpR	0	Orphan	REC-Trans_reg_C	Response regulator, OmpR family contains 1 Response_reg,1 Trans_reg_C
A183_QKD84760	HK	Classic	0	Orphan	HAMP-HisKA-HATPase	Histidine kinase, Classic contains 1 HAMP,1 HisKA,1 HATPase_c
A183_QKD84781	RR	NarL	0	Orphan	REC-HTH_LUXR	Response regulator, NarL family contains 1 Response_reg,1 HTH_LUXR
A183_QKD84804	RR	OmpR	0	Orphan	REC-Trans_reg_C	Response regulator, OmpR family contains 1 Response_reg,1 Trans_reg_C
A183_QKD84827	HK	Classic	2	Orphan	PAS-PAS-HisKA-HATPase	Histidine kinase, Classic contains 1 PAS_3,1 PAS_4,1 HisKA,1 HATPase_c
A183_QKD84952	HK	Hybrid	1	Orphan	REC-HisKA-HATPase	Histidine kinase, Hybrid contains 1 Response_reg,1 HisKA,1 HATPase_c
A183_QKD84966	HK	Hybrid	0	Orphan	REC-GAF-GAF-HisKA-HATPase	Histidine kinase, Hybrid contains 1 Response_reg,2 GAF,1 HisKA,1 HATPase_c
A183_QKD84991	HK	Classic	2	Orphan	HisKA-HATPase	Histidine kinase, Classic contains 1 HisKA,1 HATPase_c
A183_QKD84995	HK	Classic	0	Orphan	PAS-PAS-GAF-GAF-HisKA-HATPase	Histidine kinase, Classic contains 1 PAS_3,1 PAS,2 GAF,1 HisKA,1 HATPase_c
A183_QKD84997	HK	Classic	1	Orphan	PAS-HisKA-HATPase	Histidine kinase, Classic contains 1 PAS_4,1 HisKA,1 HATPase_c
A183_QKD85025	RR	NarL	0	Orphan	REC-HTH_LUXR	Response regulator, NarL family contains 1 Response_reg,1 HTH_LUXR
A183_QKD85042	HK	Hybrid	0	Orphan	REC-HisKA-HATPase	Histidine kinase, Hybrid contains 1 Response_reg,1 HisKA,1 HATPase_c
A183_QKD85043	RR	NarL	0	Orphan	REC-HTH_LUXR	Response regulator, NarL family contains 1 Response_reg,1 HTH_LUXR
A183_QKD85100	HK	Classic	1	Orphan	HisKA-HATPase	Histidine kinase, Classic contains 1 HisKA,1 HATPase_c

## Sheet: O-77
Gene	class	type	tm	Gene	Domain architecture	P2RP description
O-77_BAU40218	HK	Hybrid	0	Orphan	HisKA-HATPase-REC	Histidine kinase, Hybrid contains 1 HisKA,1 HATPase_c,1 Response_reg
O-77_BAU40354	RR	NarL	0	Orphan	REC-HTH_LUXR	Response regulator, NarL family contains 1 Response_reg,1 HTH_LUXR
O-77_BAU40394	RR	CheY	0	Orphan	REC	Response regulator, CheY family contains 1 Response_reg
O-77_BAU40395	HK	Hybrid	0	Orphan	REC-GAF-GAF-HisKA-HATPase	Histidine kinase, Hybrid contains 1 Response_reg,2 GAF,1 HisKA,1 HATPase_c
O-77_BAU40403	HK	Classic	0	Orphan	GAF-HisKA-HATPase	Histidine kinase, Classic contains 1 GAF,1 HisKA,1 HATPase_c
O-77_BAU40495	HK	Classic	0	Orphan	Cache-HisKA-HATPase	Histidine kinase, Classic contains 1 Cache_1,1 HisKA,1 HATPase_c
O-77_BAU40551	HK	Classic	0	Orphan	HisKA-HATPase	Histidine kinase, Classic contains 1 HisKA,1 HATPase_c
O-77_BAU40602	HK	Classic	0	Orphan	CBS-PAS-PAS-GAF-GAF-HisKA-HATPase	Histidine kinase, Classic contains 1 CBS,1 PAS,1 PAS_3,2 GAF,1 HisKA,1 HATPase_c
O-77_BAU40612	RR	CheY	0	Orphan	REC	Response regulator, CheY family contains 1 Response_reg
O-77_BAU40643	HK	Classic	0	Pair	PAS-PAS-PAS-PAS-PAS-GAF-HisKA_2-HATPase	Histidine kinase, Classic contains 4 PAS_3,1 PAS,1 GAF,1 HisKA_2,1 HATPase_c
O-77_BAU40644	HK	Hybrid	0	Pair	REC-HisKA-HATPase	Histidine kinase, Hybrid contains 1 Response_reg,1 HisKA,1 HATPase_c
O-77_BAU40666	HK	Hybrid	0	Orphan	REC-REC-GAF-GAF-HisKA-HATPase-CYCc	Histidine kinase, Hybrid contains 2 Response_reg,2 GAF,1 HisKA,1 HATPase_c,1 CYCc
O-77_BAU40834	RR	OmpR	0	Pair	REC-Trans_reg_C	Response regulator, OmpR family contains 1 Response_reg,1 Trans_reg_C
O-77_BAU40835	HK	Classic	1	Pair	PAS-HisKA-HATPase	Histidine kinase, Classic contains 1 PAS,1 HisKA,1 HATPase_c
O-77_BAU40864	RR	PleD	0	Orphan	REC-GGDEF	Response regulator, PleD family contains 1 Response_reg,1 GGDEF
O-77_BAU40866	HK	Classic	0	Orphan	PAS-PAS-PAS-PAS-PAS-PAS-HisKA-HATPase	Histidine kinase, Classic contains 1 PAS,4 PAS_4,1 PAS_3,1 HisKA,1 HATPase_c
O-77_BAU40869	RR	NarL	0	Orphan	REC-HTH_LUXR	Response regulator, NarL family contains 1 Response_reg,1 HTH_LUXR
O-77_BAU40882	RR	unclassified	0	Orphan	REC	Response regulator, unclassified contains 1 Response_reg
O-77_BAU40883	RR	CheY	0	Orphan	REC	Response regulator, CheY family contains 1 Response_reg
O-77_BAU40886	HK	CheA	0	Orphan	Hpt-H-kinase_dim-HATPase-CheW-REC	Histidine kinase, CheA contains 1 Hpt,1 H-kinase_dim,1 HATPase_c,1 CheW,1 Response_reg
O-77_BAU40922	RR	OmpR	0	Orphan	REC-Trans_reg_C	Response regulator, OmpR family contains 1 Response_reg,1 Trans_reg_C
O-77_BAU40931	RR	OmpR	0	Orphan	REC-Trans_reg_C	Response regulator, OmpR family contains 1 Response_reg,1 Trans_reg_C
O-77_BAU40935	RR	unclassified	0	Orphan	REC-REC-Hpt	Response regulator, unclassified contains 2 Response_reg,1 Hpt
O-77_BAU40999	HK	Hybrid	0	Orphan	HisKA-HATPase-REC	Histidine kinase, Hybrid contains 1 HisKA,1 HATPase_c,1 Response_reg
O-77_BAU41049	RR	CheY	0	Orphan	REC	Response regulator, CheY family contains 1 Response_reg
O-77_BAU41163	HK	Classic	0	Orphan	PAS-GAF-GAF-HisKA-HATPase	Histidine kinase, Classic contains 1 PAS,2 GAF,1 HisKA,1 HATPase_c
O-77_BAU41236	RR	RsbU	0	Orphan	REC-GAF-SpoIIE	Response regulator, RsbU family contains 1 Response_reg,1 GAF,1 SpoIIE
O-77_BAU41266	RR	OmpR	0	Orphan	REC-Trans_reg_C	Response regulator, OmpR family contains 1 Response_reg,1 Trans_reg_C
O-77_BAU41340	RR	OmpR	0	Orphan	REC-Trans_reg_C	Response regulator, OmpR family contains 1 Response_reg,1 Trans_reg_C
O-77_BAU41346	HK	Classic	0	Orphan	GAF-HisKA-HATPase	Histidine kinase, Classic contains 1 GAF,1 HisKA,1 HATPase_c
O-77_BAU41453	HK	Classic	3	Orphan	HAMP-HisKA-HATPase	Histidine kinase, Classic contains 1 HAMP,1 HisKA,1 HATPase_c
O-77_BAU41574	RR	NarL	0	Orphan	REC-HTH_LUXR	Response regulator, NarL family contains 1 Response_reg,1 HTH_LUXR
O-77_BAU41585	HK	Classic	4	Pair	HisKA-HATPase	Histidine kinase, Classic contains 1 HisKA,1 HATPase_c
O-77_BAU41586	RR	NarL	0	Pair	REC-HTH_LUXR	Response regulator, NarL family contains 1 Response_reg,1 HTH_LUXR
O-77_BAU41602	HK	Classic	1	Orphan	GAF-GAF-HisKA-HATPase	Histidine kinase, Classic contains 2 GAF,1 HisKA,1 HATPase_c
O-77_BAU41701	RR	NarL	0	Orphan	REC-HTH_LUXR	Response regulator, NarL family contains 1 Response_reg,1 HTH_LUXR
O-77_BAU41702	HK	Classic	1	Orphan	CHASE-PAS-HisKA-HATPase	Histidine kinase, Classic contains 1 CHASE3,1 PAS,1 HisKA,1 HATPase_c
O-77_BAU41704	RR	CheY	0	Pair	REC	Response regulator, CheY family contains 1 Response_reg
O-77_BAU41705	HK	Hybrid	0	Pair	REC-HisKA-HATPase	Histidine kinase, Hybrid contains 1 Response_reg,1 HisKA,1 HATPase_c
O-77_BAU41782	HK	Classic	1	Orphan	GAF-GAF-HisKA-HATPase	Histidine kinase, Classic contains 2 GAF,1 HisKA,1 HATPase_c
O-77_BAU41890	HK	Classic	0	Orphan	PAS-HisKA-HATPase	Histidine kinase, Classic contains 1 PAS_4,1 HisKA,1 HATPase_c
O-77_BAU41932	RR	CheY	0	Orphan	REC	Response regulator, CheY family contains 1 Response_reg
O-77_BAU42052	HK	Classic	1	Orphan	CHASE-HisKA-HATPase	Histidine kinase, Classic contains 1 CHASE4,1 HisKA,1 HATPase_c
O-77_BAU42067	RR	RpfG	0	Orphan	REC-HD	Response regulator, RpfG family contains 1 Response_reg,1 HD
O-77_BAU42133	HK	Classic	0	Orphan	PAS-PAS-PAS-PAS-GAF-HisKA-HATPase	Histidine kinase, Classic contains 2 PAS_4,1 PAS,1 PAS_3,1 GAF,1 HisKA,1 HATPase_c
O-77_BAU42216	HK	Classic	0	Orphan	PAS-PAS-PAS-PAS-PAS-GAF-GAF-HisKA-HATPase	Histidine kinase, Classic contains 2 PAS_4,2 PAS_3,1 PAS,2 GAF,1 HisKA,1 HATPase_c
O-77_BAU42225	HK	Classic	3	Orphan	HAMP-HisKA-HATPase	Histidine kinase, Classic contains 1 HAMP,1 HisKA,1 HATPase_c
O-77_BAU42232	HK	Classic	1	Orphan	Cache-HAMP-HisKA-HATPase	Histidine kinase, Classic contains 1 Cache_1,1 HAMP,1 HisKA,1 HATPase_c
O-77_BAU42243	HK	Classic	1	Orphan	PAS-GAF-GAF-HisKA-HATPase	Histidine kinase, Classic contains 1 PAS_3,2 GAF,1 HisKA,1 HATPase_c
O-77_BAU42287	RR	CheY	0	Orphan	REC	Response regulator, CheY family contains 1 Response_reg
O-77_BAU42295	HK	Classic	2	Orphan	HisKA-HATPase	Histidine kinase, Classic contains 1 HisKA,1 HATPase_c
O-77_BAU42390	HK	Hybrid	1	Pentad	NIT-GAF-PAS-PAS-PAS-PAS-PAS-HisKA-HATPase-REC-REC	Histidine kinase, Hybrid contains 1 NIT,1 GAF,3 PAS_3,2 PAS,1 HisKA,1 HATPase_c,2 Response_reg
O-77_BAU42391	HK	Hybrid	0	Pentad	REC-REC-REC-HisKA-HATPase	Histidine kinase, Hybrid contains 3 Response_reg,1 HisKA,1 HATPase_c
O-77_BAU42392	HK	Hybrid	1	Pentad	HAMP-PAS-HisKA-HATPase-REC-REC	Histidine kinase, Hybrid contains 1 HAMP,1 PAS,1 HisKA,1 HATPase_c,2 Response_reg
O-77_BAU42393	RR	CheY	0	Pentad	REC	Response regulator, CheY family contains 1 Response_reg
O-77_BAU42394	RR	CyC-C	0	Pentad	REC-Guanylate_cyc	Response regulator, CyC-C family contains 1 Response_reg,1 Guanylate_cyc
O-77_BAU42553	HK	Classic	0	Orphan	PAS-PAS-HisKA-HATPase	Histidine kinase, Classic contains 1 PAS_4,1 PAS_3,1 HisKA,1 HATPase_c
O-77_BAU42570	HK	Hybrid	2	Pair	Cache-HAM-HisKA-HATPase-REC	Histidine kinase, Hybrid contains 1 Cache_1,1 HAMP,1 HisKA,1 HATPase_c,1 Response_reg
O-77_BAU42571	RR	PleD	0	Pair	REC-PAS-GGDEF	Response regulator, PleD family contains 1 Response_reg,1 PAS_4,1 GGDEF
O-77_BAU42599	RR	OmpR	0	Orphan	REC-Trans_reg_C	Response regulator, OmpR family contains 1 Response_reg,1 Trans_reg_C
O-77_BAU42798	RR	OmpR	0	Pair	REC-Trans_reg_C	Response regulator, OmpR family contains 1 Response_reg,1 Trans_reg_C
O-77_BAU42799	HK	Classic	1	Pair	CHASE-HisKA-HATPase	Histidine kinase, Classic contains 1 CHASE3,1 HisKA,1 HATPase_c
O-77_BAU42955	RR	RsbU	0	Orphan	REC-SpoIIE	Response regulator, RsbU family contains 1 Response_reg,1 SpoIIE
O-77_BAU42995	RR	OmpR	0	Orphan	REC-Trans_reg_C	Response regulator, OmpR family contains 1 Response_reg,1 Trans_reg_C
O-77_BAU43032	HK	Classic	0	Orphan	GAF-HisKA-HATPase	Histidine kinase, Classic contains 1 GAF,1 HisKA,1 HATPase_c
O-77_BAU43082	RR	NarL	0	Orphan	REC-HTH_LUXR	Response regulator, NarL family contains 1 Response_reg,1 HTH_LUXR
O-77_BAU43094	HK	Classic	3	Orphan	PAS-PAS-HisKA-HATPase	Histidine kinase, Classic contains 1 PAS_3,1 PAS_4,1 HisKA,1 HATPase_c
O-77_BAU43172	HK	CheA	0	Orphan	Hpt-H-kinase_dim-HATPase-CheW-REC	Histidine kinase, CheA contains 1 Hpt,1 H-kinase_dim,1 HATPase_c,1 CheW,1 Response_reg
O-77_BAU43175	RR	CheY	0	Pair	REC	Response regulator, CheY family contains 1 Response_reg
O-77_BAU43176	RR	unclassified	0	Pair	REC	Response regulator, unclassified contains 1 Response_reg
O-77_BAU43181	HK	Classic	2	Orphan	HisKA-HATPase	Histidine kinase, Classic contains 1 HisKA,1 HATPase_c
O-77_BAU43194	RR	unclassified	0	Orphan	REC	Response regulator, unclassified contains 1 Response_reg
O-77_BAU43313	HK	Hybrid	0	Orphan	REC-HisKA-HATPase	Histidine kinase, Hybrid contains 1 Response_reg,1 HisKA,1 HATPase_c
O-77_BAU43386	RR	NarL	0	Orphan	REC-HTH_LUXR	Response regulator, NarL family contains 1 Response_reg,1 HTH_LUXR
O-77_BAU43462	RR	unclassified	0	Orphan	REC-GAF	Response regulator, unclassified contains 1 Response_reg,1 GAF
O-77_BAU43489	RR	OmpR	0	Orphan	REC-Trans_reg_C	Response regulator, OmpR family contains 1 Response_reg,1 Trans_reg_C
O-77_BAU43519	PP	HisKa	0	Orphan	HisKA	Phosphotransfer protein contains 1 HisKA
O-77_BAU43562	RR	OmpR	0	Pair	REC-Trans_reg_C	Response regulator, OmpR family contains 1 Response_reg,1 Trans_reg_C
O-77_BAU43563	HK	Classic	2	Pair	HAMP-HisKA-HATPase	Histidine kinase, Classic contains 1 HAMP,1 HisKA,1 HATPase_c
O-77_BAU43592	HK	Classic	2	Orphan	HAMP-HisKA-HATPase	Histidine kinase, Classic contains 1 HAMP,1 HisKA,1 HATPase_c
O-77_BAU43616	HK	Classic	0	Orphan	HisKA-HATPase	Histidine kinase, Classic contains 1 HisKA,1 HATPase_c
O-77_BAU43758	HK	Classic	0	Orphan	HisKA-HATPase	Histidine kinase, Classic contains 1 HisKA,1 HATPase_c
O-77_BAU43812	HK	Classic	0	Orphan	PAS-PAS-PAS-GAF-GAF-HisKA-HATPase	Histidine kinase, Classic contains 1 PAS_4,2 PAS_3,2 GAF,1 HisKA,1 HATPase_c
O-77_BAU43872	RR	NarL	0	Orphan	REC-HTH_LUXR	Response regulator, NarL family contains 1 Response_reg,1 HTH_LUXR
O-77_BAU43914	HK	Classic	1	Orphan	GAF-HisKA-HATPase	Histidine kinase, Classic contains 1 GAF,1 HisKA,1 HATPase_c
O-77_BAU43927	HK	Classic	2	Orphan	HAMP-HisKA-HATPase	Histidine kinase, Classic contains 1 HAMP,1 HisKA,1 HATPase_c
O-77_BAU44031	HK	Hybrid	0	Triad	REC-GAF-GAF-HisKA-HATPase	Histidine kinase, Hybrid contains 1 Response_reg,2 GAF,1 HisKA,1 HATPase_c
O-77_BAU44032	RR	CheY	0	Triad	REC	Response regulator, CheY family contains 1 Response_reg
O-77_BAU44033	HK	Classic	2	Triad	PAS-PAS-PAS-PAS-PAS-PAS-PAS-HisKA-HATPase	Histidine kinase, Classic contains 2 PAS_4,5 PAS_3,1 HisKA,1 HATPase_c
O-77_BAU44035	HK	Classic	1	Orphan	PAS-PAS-PAS-PAS-HisKA-HATPase	Histidine kinase, Classic contains 1 PAS,2 PAS_3,1 PAS_4,1 HisKA,1 HATPase_c
O-77_BAU44077	HK	Hybrid	2	Pair	GAF-HisKA-HATPase-REC	Histidine kinase, Hybrid contains 1 GAF,1 HisKA,1 HATPase_c,1 Response_reg
O-77_BAU44078	HK	Hybrid	1	Pair	REC-HisKA-HATPase	Histidine kinase, Hybrid contains 1 Response_reg,1 HisKA,1 HATPase_c
O-77_BAU44143	PP	HisKa	0	Orphan	HWE_HK-Peptidase_M23	Phosphotransfer protein contains 1 HWE_HK,1 Peptidase_M23
O-77_BAU44187	HK	Classic	0	Orphan	PAS-PAS-PAS-GAF-HisKA-HATPase	Histidine kinase, Classic contains 2 PAS_4,1 PAS_3,1 GAF,1 HisKA,1 HATPase_c
O-77_BAU44188	HK	Classic	3	Pair	HisKA-HATPase	Histidine kinase, Classic contains 1 HisKA,1 HATPase_c
O-77_BAU44189	RR	unclassified	0	Pair	REC-AAA	Response regulator, unclassified contains 1 Response_reg,1 AAA_5
O-77_BAU44267	RR	NarL	0	Orphan	REC-HTH_LUXR	Response regulator, NarL family contains 1 Response_reg,1 HTH_LUXR
O-77_BAU44274	HK	Classic	0	Orphan	PAS-HisKA-HATPase	Histidine kinase, Classic contains 1 PAS,1 HisKA,1 HATPase_c
O-77_BAU44275	RR	PleD_VieA	0	Orphan	REC-GGDEF-EAL	Response regulator, PleD_VieA family contains 1 Response_reg,1 GGDEF,1 EAL
O-77_BAU44290	HK	Classic	1	Pair	HisKA-HATPase	Histidine kinase, Classic contains 1 HisKA,1 HATPase_c
O-77_BAU44291	RR	OmpR	0	Pair	REC-Trans_reg_C	Response regulator, OmpR family contains 1 Response_reg,1 Trans_reg_C
O-77_BAU44328	HK	Classic	0	Orphan	PAS-GAF-GAF-GAF-PAS-PAS-PAS-HisKA-HATPase	Histidine kinase, Classic contains 1 PAS_4,3 GAF,2 PAS,1 PAS_3,1 HisKA,1 HATPase_c
O-77_BAU44360	HK	Classic	7	Orphan	HAMP-GAF-HisKA-HATPase	Histidine kinase, Classic contains 1 HAMP,1 GAF,1 HisKA,1 HATPase_c
O-77_BAU44362	HK	Classic	0	Orphan	HisKA-HATPase	Histidine kinase, Classic contains 1 HisKA,1 HATPase_c
O-77_BAU44388	HK	Classic	2	Pair	HAMP-HisKA-HATPase	Histidine kinase, Classic contains 1 HAMP,1 HisKA,1 HATPase_c
O-77_BAU44389	RR	OmpR	0	Pair	REC-Trans_reg_C	Response regulator, OmpR family contains 1 Response_reg,1 Trans_reg_C
O-77_BAU44432	HK	Classic	0	Orphan	HisKA-HATPase	Histidine kinase, Classic contains 1 HisKA,1 HATPase_c
O-77_BAU44455	HK	Classic	0	Orphan	HisKA-HATPase	Histidine kinase, Classic contains 1 HisKA,1 HATPase_c
O-77_BAU44520	HK	Classic	0	Orphan	PAS-PAS-HisKA-HATPase	Histidine kinase, Classic contains 1 PAS,1 PAS_4,1 HisKA,1 HATPase_c
O-77_BAU44649	HK	Classic	0	Orphan	PAS-GAF-GAF-HisKA-HATPase	Histidine kinase, Classic contains 1 PAS_4,2 GAF,1 HisKA,1 HATPase_c
O-77_BAU44656	RR	CheY	0	Orphan	REC	Response regulator, CheY family contains 1 Response_reg
O-77_BAU44687	HK	Classic	0	Orphan	GAF-GAF-HisKA-HATPase	Histidine kinase, Classic contains 2 GAF,1 HisKA,1 HATPase_c
O-77_BAU44764	RR	PleD	0	Orphan	REC-GGDEF	Response regulator, PleD family contains 1 Response_reg,1 GGDEF
O-77_BAU44770	HK	Classic	3	Orphan	HAMP-PAS-HisKA-HATPase	Histidine kinase, Classic contains 1 HAMP,1 PAS,1 HisKA,1 HATPase_c
O-77_BAU44775	RR	CheY	0	Orphan	REC	Response regulator, CheY family contains 1 Response_reg
O-77_BAU44831	HK	Classic	1	Orphan	HisKA-HATPase	Histidine kinase, Classic contains 1 HisKA,1 HATPase_c
O-77_BAU44946	RR	OmpR	0	Pair	REC-Trans_reg_C	Response regulator, OmpR family contains 1 Response_reg,1 Trans_reg_C
O-77_BAU44947	HK	Classic	2	Pair	HisKA-HATPase	Histidine kinase, Classic contains 1 HisKA,1 HATPase_c
O-77_BAU44998	RR	NarL	0	Pair	REC-HTH_LUXR	Response regulator, NarL family contains 1 Response_reg,1 HTH_LUXR
O-77_BAU44999	HK	Classic	5	Pair	HisKA_3-HATPase	Histidine kinase, Classic contains 1 HisKA_3,1 HATPase_c

## Sheet: 60AY4M2
Gene	class	type	tm	>Gene	Domain architecture	P2RP description
60AY4M2_PIK93959	HK	Classic	1	Orphan	PAS-PAS-PAS-PAS-PAS-GAF-GAF-HisKA-HATPase	Histidine kinase, Classic contains 3 PAS_4,2 PAS_3,2 GAF,1 HisKA,1 HATPase_c
60AY4M2_PIK93966	HK	Hybrid	0	Orphan	REC-HisKA-HATPase	Histidine kinase, Hybrid contains 1 Response_reg,1 HisKA,1 HATPase_c
60AY4M2_PIK94182	RR	OmpR	0	Orphan	REC-Trans_reg_C	Response regulator, OmpR family contains 1 Response_reg,1 Trans_reg_C
60AY4M2_PIK94322	RR	NarL	0	Orphan	REC-HTH_LUXR	Response regulator, NarL family contains 1 Response_reg,1 HTH_LUXR
60AY4M2_PIK94471	RR	OmpR	0	Orphan	REC-Trans_reg_C	Response regulator, OmpR family contains 1 Response_reg,1 Trans_reg_C
60AY4M2_PIK94510	RR	RsbU	0	Orphan	REC-SpoIIE	Response regulator, RsbU family contains 1 Response_reg,1 SpoIIE
60AY4M2_PIK94561	RR	NarL	0	Orphan	REC-HTH_LUXR	Response regulator, NarL family contains 1 Response_reg,1 HTH_LUXR
60AY4M2_PIK94571	HK	Classic	0	Orphan	PAS-HisKA-HATPase	Histidine kinase, Classic contains 1 PAS_4,1 HisKA,1 HATPase_c
60AY4M2_PIK94676	RR	NarL	0	Tetrad	REC-HTH_LUXR	Response regulator, NarL family contains 1 Response_reg,1 HTH_LUXR
60AY4M2_PIK94677	HK	Classic	0	Tetrad	HisKA-HATPase	Histidine kinase, Classic contains 1 HisKA,1 HATPase_c
60AY4M2_PIK94678	PP	HisKa	0	Tetrad	HisKA	Phosphotransfer protein contains 1 HisKA
60AY4M2_PIK94762	RR	CheY	0	Orphan	REC	Response regulator, CheY family contains 1 Response_reg
60AY4M2_PIK94771	HK	Classic	0	Orphan	HisKA-HATPase	Histidine kinase, Classic contains 1 HisKA,1 HATPase_c
60AY4M2_PIK94901	RR	CheY	0	Orphan	REC	Response regulator, CheY family contains 1 Response_reg
60AY4M2_PIK94952	RR	OmpR	0	Orphan	REC-Trans_reg_C	Response regulator, OmpR family contains 1 Response_reg,1 Trans_reg_C
60AY4M2_PIK95101	HK	Classic	0	Orphan	PAC-PAS-GAF-GAF-HisKA-HATPase	Histidine kinase, Classic contains 1 PAC,1 PAS_3,2 GAF,1 HisKA,1 HATPase_c
60AY4M2_PIK95146	RR	NarL	0	Orphan	REC-HTH_LUXR	Response regulator, NarL family contains 1 Response_reg,1 HTH_LUXR
60AY4M2_PIK95224	RR	CheY	0	Orphan	REC	Response regulator, CheY family contains 1 Response_reg
60AY4M2_PIK95319	HK	Classic	0	Orphan	PAS-PAS-PAS-PAS-PAS-HisKA_2-HATPase	Histidine kinase, Classic contains 5 PAS_3,1 HisKA_2,1 HATPase_c
60AY4M2_PIK95354	HK	Unorthodox	0	Orphan	GAF-GAF-CHASE-PAS-PAS-HisKA-HATPase-REC-REC-Hpt	Histidine kinase, Unorthodox contains 2 GAF,1 CHASE3,2 PAS,1 HisKA,1 HATPase_c,2 Response_reg,1 Hpt
60AY4M2_PIK95391	PP	HisKa	0	Orphan	HisKA	Phosphotransfer protein contains 1 HisKA
60AY4M2_PIK95408	HK	Classic	0	Orphan	GAF-GAF-PHY-HisKA-HATPase	Histidine kinase, Classic contains 2 GAF,1 PHY,1 HisKA,1 HATPase_c
60AY4M2_PIK95414	HK	Classic	1	Orphan	GAF-HisKA-HATPase	Histidine kinase, Classic contains 1 GAF,1 HisKA,1 HATPase_c
60AY4M2_PIK95437	HK	CheA	0	Orphan	Hpt-H-kinase_dim-HATPase-CheW-Rec	Histidine kinase, CheA contains 1 Hpt,1 H-kinase_dim,1 HATPase_c,1 CheW,1 Response_reg
60AY4M2_PIK95440	RR	CheY	0	Orphan	REC	Response regulator, CheY family contains 1 Response_reg
60AY4M2_PIK95441	RR	unclassified	0	Orphan	REC	Response regulator, unclassified contains 1 Response_reg
60AY4M2_PIK95450	RR	PleD	0	Orphan	REC-GGDEF	Response regulator, PleD family contains 1 Response_reg,1 GGDEF
60AY4M2_PIK95466	RR	OmpR	0	Orphan	REC-Trans_reg_C	Response regulator, OmpR family contains 1 Response_reg,1 Trans_reg_C
60AY4M2_PIK95493	HK	Classic	2	Orphan	HAMP-PAS-HisKA-HATPase	Histidine kinase, Classic contains 1 HAMP,1 PAS_4,1 HisKA,1 HATPase_c
60AY4M2_PIK95498	RR	CheY	0	Orphan	REC	Response regulator, CheY family contains 1 Response_reg
60AY4M2_PIK95508	RR	unclassified	0	Orphan	REC	Response regulator, unclassified contains 1 Response_reg
60AY4M2_PIK95526	RR	PleD	0	Orphan	REC-GGDEF	Response regulator, PleD family contains 1 Response_reg,1 GGDEF
60AY4M2_PIK95555	RR	CheY	0	Orphan	REC	Response regulator, CheY family contains 1 Response_reg
60AY4M2_PIK95556	HK	Classic	2	Orphan	HisKA-HATPase	Histidine kinase, Classic contains 1 HisKA,1 HATPase_c
60AY4M2_PIK95559	HK	Classic	0	Orphan	PAS-GAF-HisKA-HATPase	Histidine kinase, Classic contains 1 PAS_4,1 GAF,1 HisKA,1 HATPase_c
60AY4M2_PIK95574	HK	Classic	1	Orphan	PAS-PAS-PAS-PAS-PAS-GAF-GAF-HisKA-HATPase	Histidine kinase, Classic contains 3 PAS_4,2 PAS_3,2 GAF,1 HisKA,1 HATPase_c
60AY4M2_PIK95712	RR	OmpR	0	Orphan	REC-Trans_reg_C	Response regulator, OmpR family contains 1 Response_reg,1 Trans_reg_C
60AY4M2_PIK95749	HK	Classic	1	Orphan	PAS-HisKA-HATPase	Histidine kinase, Classic contains 1 PAS,1 HisKA,1 HATPase_c
60AY4M2_PIK95763	RR	RpfG	0	Orphan	REC-HD	Response regulator, RpfG family contains 1 Response_reg,1 HD
60AY4M2_PIK95782	RR	OmpR	0	Orphan	REC-Trans_reg_C	Response regulator, OmpR family contains 1 Response_reg,1 Trans_reg_C
60AY4M2_PIK95791	RR	NarL	0	Orphan	REC-HTH_LUXR	Response regulator, NarL family contains 1 Response_reg,1 HTH_LUXR
60AY4M2_PIK95885	HK	Classic	2	Orphan	HisKA-HATPase	Histidine kinase, Classic contains 1 HisKA,1 HATPase_c
60AY4M2_PIK95906	RR	unclassified	0	Pair	REC	Response regulator, unclassified contains 1 Response_reg
60AY4M2_PIK95907	RR	CheY	0	Pair	REC	Response regulator, CheY family contains 1 Response_reg
60AY4M2_PIK95909	HK	CheA	0	Orphan	Hpt-H-kinase_dim-HATPase-CheW-Rec	Histidine kinase, CheA contains 1 Hpt,1 H-kinase_dim,1 HATPase_c,1 CheW,1 Response_reg
60AY4M2_PIK96107	RR	NarL	0	Orphan	REC-HTH_LUXR	Response regulator, NarL family contains 1 Response_reg,1 HTH_LUXR
60AY4M2_PIK96124	RR	OmpR	0	Orphan	REC-Trans_reg_C	Response regulator, OmpR family contains 1 Response_reg,1 Trans_reg_C
60AY4M2_PIK96352	HK	Classic	0	Orphan	PAS-PAS-GAF-GAF-HisKA-HATPase	Histidine kinase, Classic contains 1 PAS_3,1 PAS_4,2 GAF,1 HisKA,1 HATPase_c
60AY4M2_PIK96466	RR	CheY	0	Orphan	REC	Response regulator, CheY family contains 1 Response_reg
60AY4M2_PIK96470	HK	Classic	1	Orphan	GAF-GAF-GAF-GAF--HisKA-HATPase	Histidine kinase, Classic contains 4 GAF,1 HisKA_3,1 HATPase_c
60AY4M2_PIK96499	RR	CheY	0	Orphan	REC	Response regulator, CheY family contains 1 Response_reg

## Sheet: 63AY4M2
Gene	class	type	tm	>Gene	Domain architecture	P2RP description
63AY4M2_PIK85142	RR	OmpR	0	Orphan	REC-Trans_reg_C	Response regulator, OmpR family contains 1 Response_reg,1 Trans_reg_C
63AY4M2_PIK85279	RR	NarL	0	Orphan	REC-HTH_LUXR	Response regulator, NarL family contains 1 Response_reg,1 HTH_LUXR
63AY4M2_PIK85423	RR	OmpR	0	Orphan	REC-Trans_reg_C	Response regulator, OmpR family contains 1 Response_reg,1 Trans_reg_C
63AY4M2_PIK85463	RR	RsbU	0	Orphan	REC-SpoIIE	Response regulator, RsbU family contains 1 Response_reg,1 SpoIIE
63AY4M2_PIK85508	RR	NarL	0	Orphan	REC-HTH_LUXR	Response regulator, NarL family contains 1 Response_reg,1 HTH_LUXR
63AY4M2_PIK85518	HK	Classic	0	Orphan	PAS-HisKA-HATPase	Histidine kinase, Classic contains 1 PAS_4,1 HisKA,1 HATPase_c
63AY4M2_PIK85611	RR	NarL	0	Triad	REC-HTH_LUXR	Response regulator, NarL family contains 1 Response_reg,1 HTH_LUXR
63AY4M2_PIK85612	HK	Classic	0	Triad	HisKA-HATPase	Histidine kinase, Classic contains 1 HisKA,1 HATPase_c
63AY4M2_PIK85613	PP	HisKa	0	Triad	HisKA	Phosphotransfer protein contains 1 HisKA
63AY4M2_PIK85703	RR	CheY	0	Orphan	REC	Response regulator, CheY family contains 1 Response_reg
63AY4M2_PIK85712	HK	Classic	0	Orphan	HisKA-HATPase	Histidine kinase, Classic contains 1 HisKA,1 HATPase_c
63AY4M2_PIK85840	RR	CheY	0	Orphan	REC	Response regulator, CheY family contains 1 Response_reg
63AY4M2_PIK85891	RR	OmpR	0	Orphan	REC-Trans_reg_C	Response regulator, OmpR family contains 1 Response_reg,1 Trans_reg_C
63AY4M2_PIK86034	HK	Classic	0	Orphan	PAS-PAS-GAF-GAF-HisKA-HATPase	Histidine kinase, Classic contains 1 PAC,1 PAS_3,2 GAF,1 HisKA,1 HATPase_c
63AY4M2_PIK86079	RR	NarL	0	Orphan	REC-HTH_LUXR	Response regulator, NarL family contains 1 Response_reg,1 HTH_LUXR
63AY4M2_PIK86157	RR	CheY	0	Orphan	REC	Response regulator, CheY family contains 1 Response_reg
63AY4M2_PIK86251	HK	Classic	0	Orphan	PAS-PAS-PAS-PAS-PAS-HisKA-HATPase	Histidine kinase, Classic contains 5 PAS_3,1 HisKA_2,1 HATPase_c
63AY4M2_PIK86290	HK	Unorthodox	1	Orphan	GAF-GAF-CHASE-PAS-PAS-HisKA-HATPase-REC-REC-Hpt	Histidine kinase, Unorthodox contains 2 GAF,1 CHASE3,2 PAS,1 HisKA,1 HATPase_c,2 Response_reg,1 Hpt
63AY4M2_PIK86327	PP	HisKa	0	Orphan	HisKA	Phosphotransfer protein contains 1 HisKA
63AY4M2_PIK86344	HK	Classic	0	Orphan	GAF-GAF-PHY-HisKA-HATPase	Histidine kinase, Classic contains 2 GAF,1 PHY,1 HisKA,1 HATPase_c
63AY4M2_PIK86350	HK	Classic	1	Orphan	GAF-HisKA-HATPase	Histidine kinase, Classic contains 1 GAF,1 HisKA,1 HATPase_c
63AY4M2_PIK86373	HK	CheA	0	Orphan	Hpt-H-kinase_dim-HATPase-CheW-REC	Histidine kinase, CheA contains 1 Hpt,1 H-kinase_dim,1 HATPase_c,1 CheW,1 Response_reg
63AY4M2_PIK86376	RR	CheY	0	Orphan	REC	Response regulator, CheY family contains 1 Response_reg
63AY4M2_PIK86377	RR	unclassified	0	Orphan	REC	Response regulator, unclassified contains 1 Response_reg
63AY4M2_PIK86386	RR	PleD	0	Orphan	REC-GGDEF	Response regulator, PleD family contains 1 Response_reg,1 GGDEF
63AY4M2_PIK86402	RR	OmpR	0	Orphan	REC-Trans_reg_C	Response regulator, OmpR family contains 1 Response_reg,1 Trans_reg_C
63AY4M2_PIK86426	HK	Classic	2	Orphan	HAMP-PAS-HisKA-HATPase	Histidine kinase, Classic contains 1 HAMP,1 PAS_4,1 HisKA,1 HATPase_c
63AY4M2_PIK86431	RR	CheY	0	Orphan	REC	Response regulator, CheY family contains 1 Response_reg
63AY4M2_PIK86441	RR	unclassified	0	Orphan	REC	Response regulator, unclassified contains 1 Response_reg
63AY4M2_PIK86460	RR	PleD	0	Orphan	REC-GGDEF	Response regulator, PleD family contains 1 Response_reg,1 GGDEF
63AY4M2_PIK86490	RR	CheY	0	Orphan	REC	Response regulator, CheY family contains 1 Response_reg
63AY4M2_PIK86491	HK	Classic	2	Orphan	HisKA-HATPase	Histidine kinase, Classic contains 1 HisKA,1 HATPase_c
63AY4M2_PIK86494	HK	Classic	3	Orphan	PAS-GAF-HisKA-HATPase	Histidine kinase, Classic contains 1 PAS_4,1 GAF,1 HisKA,1 HATPase_c
63AY4M2_PIK86508	HK	Classic	1	Orphan	PAS-PAS-PAS-PAS-PAS-GAF-GAF-HisKA-HATPase	Histidine kinase, Classic contains 2 PAS_4,1 PAS,2 PAS_3,2 GAF,1 HisKA,1 HATPase_c
63AY4M2_PIK86643	RR	OmpR	0	Orphan	REC-Trans_reg_C	Response regulator, OmpR family contains 1 Response_reg,1 Trans_reg_C
63AY4M2_PIK86680	HK	Classic	1	Orphan	PAS-HisKA-HATPase	Histidine kinase, Classic contains 1 PAS,1 HisKA,1 HATPase_c
63AY4M2_PIK86694	RR	RpfG	0	Orphan	REC-HD	Response regulator, RpfG family contains 1 Response_reg,1 HD
63AY4M2_PIK86713	RR	OmpR	0	Orphan	REC-Trans_reg_C	Response regulator, OmpR family contains 1 Response_reg,1 Trans_reg_C
63AY4M2_PIK86724	RR	NarL	0	Orphan	REC-HTH_LUXR	Response regulator, NarL family contains 1 Response_reg,1 HTH_LUXR
63AY4M2_PIK86816	HK	Classic	2	Orphan	HisKA-HATPase	Histidine kinase, Classic contains 1 HisKA,1 HATPase_c
63AY4M2_PIK86837	RR	unclassified	0	Pair	REC	Response regulator, unclassified contains 1 Response_reg
63AY4M2_PIK86838	RR	CheY	0	Pair	REC	Response regulator, CheY family contains 1 Response_reg
63AY4M2_PIK86840	HK	CheA	0	Orphan	Hpt-H-kinase_dim-HATPase-CheW-REC	Histidine kinase, CheA contains 1 Hpt,1 H-kinase_dim,1 HATPase_c,1 CheW,1 Response_reg
63AY4M2_PIK86940	RR	OmpR	0	Orphan	REC-Trans_reg_C	Response regulator, OmpR family contains 1 Response_reg,1 Trans_reg_C
63AY4M2_PIK87038	RR	NarL	0	Orphan	REC-HTH_LUXR	Response regulator, NarL family contains 1 Response_reg,1 HTH_LUXR
63AY4M2_PIK87055	RR	OmpR	0	Orphan	REC-Trans_reg_C	Response regulator, OmpR family contains 1 Response_reg,1 Trans_reg_C
63AY4M2_PIK87253	HK	Unorthodox	1	Orphan	PAS-PAS-PAS-PAS-PAS-HisKA-HATPase-REC-REC-Hpt	Histidine kinase, Unorthodox contains 4 PAS_4,1 PAS_3,1 HisKA,1 HATPase_c,2 Response_reg,1 Hpt
63AY4M2_PIK87341	HK	Classic	0	Orphan	PAS-PAS-GAF-GAF-HisKA-HATPase	Histidine kinase, Classic contains 1 PAS_3,1 PAS_4,2 GAF,1 HisKA,1 HATPase_c
63AY4M2_PIK87451	RR	CheY	0	Orphan	REC	Response regulator, CheY family contains 1 Response_reg
63AY4M2_PIK87454	HK	Classic	1	Orphan	GAF-GAF-GAF-GAF-HisKA-HATPase	Histidine kinase, Classic contains 4 GAF,1 HisKA_3,1 HATPase_c
63AY4M2_PIK87484	RR	CheY	0	Orphan	REC	Response regulator, CheY family contains 1 Response_reg

## Sheet: 65AY6A5
Gene	class	type	tm	>Gene	Domain architecture	P2RP description
65AY6A5_PIK84317	RR	PleD	0	Orphan	REC-GGDEF	Response regulator, PleD family contains 1 Response_reg,1 GGDEF
65AY6A5_PIK84507	RR	OmpR	0	Orphan	REC-Trans_reg_C	Response regulator, OmpR family contains 1 Response_reg,1 Trans_reg_C
65AY6A5_PIK84528	HK	Classic	2	Orphan	HAMP-PAS-HisKA-HATPase	Histidine kinase, Classic contains 1 HAMP,1 PAS_4,1 HisKA,1 HATPase_c
65AY6A5_PIK84533	RR	CheY	0	Orphan	REC	Response regulator, CheY family contains 1 Response_reg
65AY6A5_PIK84560	RR	PleD	0	Orphan	REC-GGDEF	Response regulator, PleD family contains 1 Response_reg,1 GGDEF
65AY6A5_PIK84591	RR	CheY	0	Orphan	REC	Response regulator, CheY family contains 1 Response_reg
65AY6A5_PIK84592	HK	Classic	2	Orphan	HisKA-HATPase	Histidine kinase, Classic contains 1 HisKA,1 HATPase_c
65AY6A5_PIK84595	HK	Classic	0	Orphan	PAS-GAF-HisKA-HATPase	Histidine kinase, Classic contains 1 PAS_4,1 GAF,1 HisKA,1 HATPase_c
65AY6A5_PIK84610	HK	Classic	1	Orphan	PAS-PAS-PAS-PAS-PAS-GAF-GAF-HisKA-HATPase	Histidine kinase, Classic contains 3 PAS_4,2 PAS_3,2 GAF,1 HisKA,1 HATPase_c
65AY6A5_PIK84745	RR	OmpR	0	Orphan	REC-Trans_reg_C	Response regulator, OmpR family contains 1 Response_reg,1 Trans_reg_C
65AY6A5_PIK84786	RR	OmpR	0	Orphan	REC-Trans_reg_C	Response regulator, OmpR family contains 1 Response_reg,1 Trans_reg_C
65AY6A5_PIK84789	HK	Classic	1	Orphan	GAF-GAF-GAF-GAF-HisKA_3-HATPase	Histidine kinase, Classic contains 4 GAF,1 HisKA_3,1 HATPase_c
65AY6A5_PIK84817	RR	CheY	0	Orphan	REC	Response regulator, CheY family contains 1 Response_reg
65AY6A5_PIK87606	HK	Classic	1	Orphan	PAS-HisKA-HATPase	Histidine kinase, Classic contains 1 PAS,1 HisKA,1 HATPase_c
65AY6A5_PIK87620	RR	RpfG	0	Orphan	REC-HD	Response regulator, RpfG family contains 1 Response_reg,1 HD
65AY6A5_PIK87636	RR	NarL	0	Orphan	REC-HTH_LUXR	Response regulator, NarL family contains 1 Response_reg,1 HTH_LUXR
65AY6A5_PIK87730	HK	Classic	2	Orphan	HisKA-HATPase	Histidine kinase, Classic contains 1 HisKA,1 HATPase_c
65AY6A5_PIK87751	RR	unclassified	0	Pair	REC	Response regulator, unclassified contains 1 Response_reg
65AY6A5_PIK87752	RR	CheY	0	Pair	REC	Response regulator, CheY family contains 1 Response_reg
65AY6A5_PIK87754	HK	CheA	0	Orphan	Hpt-H-kinase_dim-HATPase-CheW-REC	Histidine kinase, CheA contains 1 Hpt,1 H-kinase_dim,1 HATPase_c,1 CheW,1 Response_reg
65AY6A5_PIK87857	HK	Classic	2	Orphan	HisKA-HATPase	Histidine kinase, Classic contains 1 HisKA,1 HATPase_c
65AY6A5_PIK87957	RR	NarL	0	Orphan	REC-HTH_LUXR	Response regulator, NarL family contains 1 Response_reg,1 HTH_LUXR
65AY6A5_PIK87974	RR	OmpR	0	Orphan	REC-Trans_reg_C	Response regulator, OmpR family contains 1 Response_reg,1 Trans_reg_C
65AY6A5_PIK88169	HK	Classic	1	Orphan	PAS-PAS-PAS-PAS-PAS-GAF-GAF-HisKA-HATPase	Histidine kinase, Classic contains 3 PAS_4,2 PAS_3,2 GAF,1 HisKA,1 HATPase_c
65AY6A5_PIK88176	HK	Hybrid	0	Orphan	REC-HisKA-HATPase	Histidine kinase, Hybrid contains 1 Response_reg,1 HisKA,1 HATPase_c
65AY6A5_PIK88392	RR	OmpR	0	Orphan	REC-Trans_reg_C	Response regulator, OmpR family contains 1 Response_reg,1 Trans_reg_C
65AY6A5_PIK88532	RR	NarL	0	Orphan	REC-HTH_LUXR	Response regulator, NarL family contains 1 Response_reg,1 HTH_LUXR
65AY6A5_PIK88679	RR	OmpR	0	Orphan	REC-Trans_reg_C	Response regulator, OmpR family contains 1 Response_reg,1 Trans_reg_C
65AY6A5_PIK88718	RR	RsbU	0	Orphan	REC-SpoIIE	Response regulator, RsbU family contains 1 Response_reg,1 SpoIIE
65AY6A5_PIK88762	RR	NarL	0	Orphan	REC-HTH_LUXR	Response regulator, NarL family contains 1 Response_reg,1 HTH_LUXR
65AY6A5_PIK88771	HK	Classic	0	Orphan	PAS-HisKA-HATPase	Histidine kinase, Classic contains 1 PAS_4,1 HisKA,1 HATPase_c
65AY6A5_PIK88877	RR	NarL	0	Triad	REC-HTH_LUXR	Response regulator, NarL family contains 1 Response_reg,1 HTH_LUXR
65AY6A5_PIK88878	HK	Classic	0	Triad	HisKA-HATPase	Histidine kinase, Classic contains 1 HisKA,1 HATPase_c
65AY6A5_PIK88879	PP	HisKa	0	Triad	HisKA	Phosphotransfer protein contains 1 HisKA
65AY6A5_PIK88964	RR	CheY	0	Orphan	REC	Response regulator, CheY family contains 1 Response_reg
65AY6A5_PIK88973	HK	Classic	0	Orphan	HisKA-HATPase	Histidine kinase, Classic contains 1 HisKA,1 HATPase_c
65AY6A5_PIK89101	RR	CheY	0	Orphan	REC	Response regulator, CheY family contains 1 Response_reg
65AY6A5_PIK89152	RR	OmpR	0	Orphan	REC-Trans_reg_C	Response regulator, OmpR family contains 1 Response_reg,1 Trans_reg_C
65AY6A5_PIK89295	HK	Classic	0	Orphan	PAC-PAS-GAF-GAF-HisKA-HATPase	Histidine kinase, Classic contains 1 PAC,1 PAS_3,2 GAF,1 HisKA,1 HATPase_c
65AY6A5_PIK89340	RR	NarL	0	Orphan	REC-HTH_LUXR	Response regulator, NarL family contains 1 Response_reg,1 HTH_LUXR
65AY6A5_PIK89398	RR	CheY	0	Orphan	REC	Response regulator, CheY family contains 1 Response_reg
65AY6A5_PIK89491	HK	Classic	0	Orphan	PAS-PAS-PAS-PAS-PAS-HisKA_2-HATPase	Histidine kinase, Classic contains 5 PAS_3,1 HisKA_2,1 HATPase_c
65AY6A5_PIK89527	HK	Unorthodox	0	Orphan	GAF-GAF-CHASE-PAS-PAS-HisKA-HATPase-REC-REC-Hpt	Histidine kinase, Unorthodox contains 2 GAF,1 CHASE3,2 PAS,1 HisKA,1 HATPase_c,2 Response_reg,1 Hpt
65AY6A5_PIK89564	PP	HisKa	0	Orphan	HisKA	Phosphotransfer protein contains 1 HisKA
65AY6A5_PIK89582	HK	Classic	0	Orphan	GAF-GAF-PHY-HisKA-HATPase	Histidine kinase, Classic contains 2 GAF,1 PHY,1 HisKA,1 HATPase_c
65AY6A5_PIK89588	HK	Classic	1	Orphan	GAF-HisKA-HATPase	Histidine kinase, Classic contains 1 GAF,1 HisKA,1 HATPase_c
65AY6A5_PIK89611	HK	CheA	0	Orphan	Hpt-H-kinase_dim-HATPase-CheW-REC	Histidine kinase, CheA contains 1 Hpt,1 H-kinase_dim,1 HATPase_c,1 CheW,1 Response_reg
65AY6A5_PIK89614	RR	CheY	0	Orphan	REC	Response regulator, CheY family contains 1 Response_reg
65AY6A5_PIK89615	RR	unclassified	0	Orphan	REC	Response regulator, unclassified contains 1 Response_reg
65AY6A5_PIK89714	HK	Classic	0	Orphan	PAS-PAS-GAF-GAF-HisKA-HATPase	Histidine kinase, Classic contains 1 PAS_3,1 PAS_4,2 GAF,1 HisKA,1 HATPase_c
65AY6A5_PIK89831	RR	CheY	0	Orphan	REC	Response regulator, CheY family contains 1 Response_reg

## Sheet: 65AY6LI
Gene	class	type	tm	>Gene	Domain architecture	P2RP description
65AY6LI_PIK89902	RR	RsbU	0	Orphan	REC-SpoIIE	Response regulator, RsbU family contains 1 Response_reg,1 SpoIIE
65AY6LI_PIK89938	RR	OmpR	0	Orphan	REC-Trans_reg_C	Response regulator, OmpR family contains 1 Response_reg,1 Trans_reg_C
65AY6LI_PIK90821	RR	NarL	0	Orphan	REC-HTH_LUXR	Response regulator, NarL family contains 1 Response_reg,1 HTH_LUXR
65AY6LI_PIK90831	HK	Classic	0	Orphan	PAS-HisKA-HATPase	Histidine kinase, Classic contains 1 PAS_4,1 HisKA,1 HATPase_c
65AY6LI_PIK90930	RR	NarL	0	Triad	REC-HTH_LUXR	Response regulator, NarL family contains 1 Response_reg,1 HTH_LUXR
65AY6LI_PIK90931	HK	Classic	0	Triad	HisKA-HATPase	Histidine kinase, Classic contains 1 HisKA,1 HATPase_c
65AY6LI_PIK90932	PP	HisKa	0	Triad	HisKA	Phosphotransfer protein contains 1 HisKA
65AY6LI_PIK91049	RR	CheY	0	Orphan	REC	Response regulator, CheY family contains 1 Response_reg
65AY6LI_PIK91058	HK	Classic	0	Orphan	HisKA-HATPase	Histidine kinase, Classic contains 1 HisKA,1 HATPase_c
65AY6LI_PIK91190	RR	CheY	0	Orphan	REC	Response regulator, CheY family contains 1 Response_reg
65AY6LI_PIK91240	RR	OmpR	0	Orphan	REC-Trans_reg_C	Response regulator, OmpR family contains 1 Response_reg,1 Trans_reg_C
65AY6LI_PIK91381	HK	Classic	0	Orphan	PAC-PAS-GAF-GAF-HisKA-HATPase	Histidine kinase, Classic contains 1 PAC,1 PAS_3,2 GAF,1 HisKA,1 HATPase_c
65AY6LI_PIK91427	RR	NarL	0	Orphan	REC-HTH_LUXR	Response regulator, NarL family contains 1 Response_reg,1 HTH_LUXR
65AY6LI_PIK91514	RR	CheY	0	Orphan	REC	Response regulator, CheY family contains 1 Response_reg
65AY6LI_PIK91608	HK	Classic	0	Orphan	PAS-PAS-PAS-PAS-PAS-HisKA_2-HATPase	Histidine kinase, Classic contains 5 PAS_3,1 HisKA_2,1 HATPase_c
65AY6LI_PIK91652	HK	Unorthodox	1	Orphan	GAF-GAF-CHASE-PAS-PAS-HisKA-HATPase-REC-REC-Hpt	Histidine kinase, Unorthodox contains 2 GAF,1 CHASE3,1 PAS_4,1 PAS,1 HisKA,1 HATPase_c,2 Response_reg,1 Hpt
65AY6LI_PIK91688	PP	HisKa	0	Orphan	HisKA	Phosphotransfer protein contains 1 HisKA
65AY6LI_PIK91705	HK	Classic	0	Orphan	GAF-GAF-PHY-HisKA-HATPase	Histidine kinase, Classic contains 2 GAF,1 PHY,1 HisKA,1 HATPase_c
65AY6LI_PIK91711	HK	Classic	1	Orphan	GAF-HisKA-HATPase	Histidine kinase, Classic contains 1 GAF,1 HisKA,1 HATPase_c
65AY6LI_PIK91734	HK	CheA	0	Orphan	Hpt-H-kinase_dim-HATPase-CheW-REC	Histidine kinase, CheA contains 1 Hpt,1 H-kinase_dim,1 HATPase_c,1 CheW,1 Response_reg
65AY6LI_PIK91737	RR	CheY	0	Orphan	REC	Response regulator, CheY family contains 1 Response_reg
65AY6LI_PIK91738	RR	unclassified	0	Orphan	REC	Response regulator, unclassified contains 1 Response_reg
65AY6LI_PIK91746	RR	PleD	0	Orphan	REC-GGDEF	Response regulator, PleD family contains 1 Response_reg,1 GGDEF
65AY6LI_PIK91761	RR	OmpR	0	Orphan	REC-Trans_reg_C	Response regulator, OmpR family contains 1 Response_reg,1 Trans_reg_C
65AY6LI_PIK91791	HK	Classic	2	Orphan	HAMP-PAS-HisKA-HATPase	Histidine kinase, Classic contains 1 HAMP,1 PAS_4,1 HisKA,1 HATPase_c
65AY6LI_PIK91806	RR	unclassified	0	Orphan	REC	Response regulator, unclassified contains 1 Response_reg
65AY6LI_PIK91824	RR	PleD	0	Orphan	REC-GGDEF	Response regulator, PleD family contains 1 Response_reg,1 GGDEF
65AY6LI_PIK91852	RR	CheY	0	Orphan	REC	Response regulator, CheY family contains 1 Response_reg
65AY6LI_PIK91853	HK	Classic	2	Orphan	HisKA-HATPase	Histidine kinase, Classic contains 1 HisKA,1 HATPase_c
65AY6LI_PIK91856	HK	Classic	3	Orphan	PAS-GAF-HisKA-HATPase	Histidine kinase, Classic contains 1 PAS_4,1 GAF,1 HisKA,1 HATPase_c
65AY6LI_PIK91871	HK	Classic	1	Orphan	PAS-PAS-PAS-PAS-PAS-GAF-GAF-HisKA-HATPase	Histidine kinase, Classic contains 2 PAS_4,1 PAS,2 PAS_3,2 GAF,1 HisKA,1 HATPase_c
65AY6LI_PIK91999	RR	OmpR	0	Orphan	REC-Trans_reg_C	Response regulator, OmpR family contains 1 Response_reg,1 Trans_reg_C
65AY6LI_PIK92035	HK	Classic	1	Orphan	PAS-HisKA-HATPase	Histidine kinase, Classic contains 1 PAS,1 HisKA,1 HATPase_c
65AY6LI_PIK92049	RR	RpfG	0	Orphan	REC-HD	Response regulator, RpfG family contains 1 Response_reg,1 HD
65AY6LI_PIK92068	RR	OmpR	0	Orphan	REC-Trans_reg_C	Response regulator, OmpR family contains 1 Response_reg,1 Trans_reg_C
65AY6LI_PIK92078	RR	NarL	0	Orphan	REC-HTH_LUXR	Response regulator, NarL family contains 1 Response_reg,1 HTH_LUXR
65AY6LI_PIK92172	HK	Classic	2	Orphan	HisKA-HATPase	Histidine kinase, Classic contains 1 HisKA,1 HATPase_c
65AY6LI_PIK92193	RR	unclassified	0	Pair	REC	Response regulator, unclassified contains 1 Response_reg
65AY6LI_PIK92194	RR	CheY	0	Pair	REC	Response regulator, CheY family contains 1 Response_reg
65AY6LI_PIK92196	HK	CheA	0	Orphan	Hpt-H-kinase_dim-HATPase-CheW-REC	Histidine kinase, CheA contains 1 Hpt,1 H-kinase_dim,1 HATPase_c,1 CheW,1 Response_reg
65AY6LI_PIK92298	RR	OmpR	0	Orphan	REC-Trans_reg_C	Response regulator, OmpR family contains 1 Response_reg,1 Trans_reg_C
65AY6LI_PIK92398	RR	NarL	0	Orphan	REC-HTH_LUXR	Response regulator, NarL family contains 1 Response_reg,1 HTH_LUXR
65AY6LI_PIK92415	RR	OmpR	0	Orphan	REC-Trans_reg_C	Response regulator, OmpR family contains 1 Response_reg,1 Trans_reg_C
65AY6LI_PIK92609	HK	Unorthodox	1	Pair	PAS-PAS-PAS-PAS-PAS-PAS-HisKA-HATPase-REC-REC-Hpt	Histidine kinase, Unorthodox contains 4 PAS_4,1 PAC,1 PAS_3,1 HisKA,1 HATPase_c,2 Response_reg,1 Hpt
65AY6LI_PIK92610	HK	Hybrid	0	Pair	REC-HisKA-HATPase	Histidine kinase, Hybrid contains 1 Response_reg,1 HisKA,1 HATPase_c
65AY6LI_PIK92823	RR	OmpR	0	Orphan	REC-Trans_reg_C	Response regulator, OmpR family contains 1 Response_reg,1 Trans_reg_C
65AY6LI_PIK92964	RR	NarL	0	Orphan	REC-HTH_LUXR	Response regulator, NarL family contains 1 Response_reg,1 HTH_LUXR
65AY6LI_PIK93161	RR	CheY	0	Orphan	REC	Response regulator, CheY family contains 1 Response_reg
65AY6LI_PIK93164	HK	Classic	1	Orphan	GAF-GAF-GAF-GAF-HisKA_3-HATPase	Histidine kinase, Classic contains 4 GAF,1 HisKA_3,1 HATPase_c
65AY6LI_PIK93187	RR	CheY	0	Orphan	REC	Response regulator, CheY family contains 1 Response_reg
65AY6LI_PIK93277	HK	Classic	0	Orphan	PAS-PAS-GAF-GAF-HisKA-HATPase	Histidine kinase, Classic contains 1 PAS_3,1 PAS_4,2 GAF,1 HisKA,1 HATPase_c

## Sheet: JA-2-3Ba
Gene	class	type	tm	Gene	Domain architecture	P2RP description
JA-2-3Ba_ABD01029	HK	Classic	1	Orphan	PAS-GAF-HisKA-HATPase	Histidine kinase, Classic contains 1 PAS_4,1 GAF,1 HisKA,1 HATPase_c
JA-2-3Ba_ABD01174	RR	OmpR	0	Orphan	REC-Trans_reg_C	Response regulator, OmpR family contains 1 Response_reg,1 Trans_reg_C
JA-2-3Ba_ABD01247	RR	OmpR	0	Orphan	REC-Trans_reg_C	Response regulator, OmpR family contains 1 Response_reg,1 Trans_reg_C
JA-2-3Ba_ABD01281	RR	CheY	0	Orphan	REC	Response regulator, CheY family contains 1 Response_reg
JA-2-3Ba_ABD01348	RR	CheY	0	Orphan	REC	Response regulator, CheY family contains 1 Response_reg
JA-2-3Ba_ABD01500	HK	Unorthodox	0	Orphan	GAF-GAF-CHASE-PAS-PAS-HisKA-HATPase-REC-REC-Hpt	Histidine kinase, Unorthodox contains 2 GAF,1 CHASE3,1 PAS_4,1 PAS,1 HisKA,1 HATPase_c,2 Response_reg,1 Hpt
JA-2-3Ba_ABD01696	HK	Classic	2	Orphan	HisKA-HATPase	Histidine kinase, Classic contains 1 HisKA,1 HATPase_c
JA-2-3Ba_ABD01839	HK	Classic	1	Orphan	PAS-HisKA-HATPase	Histidine kinase, Classic contains 1 PAS,1 HisKA,1 HATPase_c
JA-2-3Ba_ABD01895	RR	RpfG	0	Orphan	REC-HD	Response regulator, RpfG family contains 1 Response_reg,1 HD
JA-2-3Ba_ABD01943	PP	HisKa	0	Orphan	HisKA	Phosphotransfer protein contains 1 HisKA
JA-2-3Ba_ABD01965	HK	Classic	0	Orphan	PAS-GAF-HisKA-HATPase	Histidine kinase, Classic contains 1 PAS_4,1 GAF,1 HisKA,1 HATPase_c
JA-2-3Ba_ABD01986	RR	PleD	0	Orphan	REC-GGDEF	Response regulator, PleD family contains 1 Response_reg,1 GGDEF
JA-2-3Ba_ABD02021	RR	NarL	0	Orphan	REC-HTH_LUXR	Response regulator, NarL family contains 1 Response_reg,1 HTH_LUXR
JA-2-3Ba_ABD02107	RR	RpfG	0	Orphan	REC-HD	Response regulator, RpfG family contains 1 Response_reg,1 HD
JA-2-3Ba_ABD02217	RR	NarL	0	Orphan	REC-HTH_LUXR	Response regulator, NarL family contains 1 Response_reg,1 HTH_LUXR
JA-2-3Ba_ABD02224	HK	Classic	0	Orphan	HisKA-HATPase	Histidine kinase, Classic contains 1 HisKA,1 HATPase_c
JA-2-3Ba_ABD02316	RR	NarL	0	Triad	REC-HTH_LUXR	Response regulator, NarL family contains 1 Response_reg,1 HTH_LUXR
JA-2-3Ba_ABD02317	HK	Classic	0	Triad	HisKA-HATPase	Histidine kinase, Classic contains 1 HisKA,1 HATPase_c
JA-2-3Ba_ABD02318	PP	HisKa	0	Triad	HisKA	Phosphotransfer protein contains 1 HisKA
JA-2-3Ba_ABD02327	RR	NarL	0	Orphan	REC-HTH_LUXR	Response regulator, NarL family contains 1 Response_reg,1 HTH_LUXR
JA-2-3Ba_ABD02378	HK	Classic	3	Orphan	HisKA-HATPase	Histidine kinase, Classic contains 1 HisKA,1 HATPase_c
JA-2-3Ba_ABD02600	HK	Hybrid	0	Pair	REC-HisKA-HATPase	Histidine kinase, Hybrid contains 1 Response_reg,1 HisKA,1 HATPase_c
JA-2-3Ba_ABD02601	HK	Unorthodox	1	Pair	PAS-PAS-PAS--PAS-PAS-HisKA-HATPase-REC-REC-Hpt	Histidine kinase, Unorthodox contains 4 PAS_4,1 PAS_3,1 HisKA,1 HATPase_c,2 Response_reg,1 Hpt
JA-2-3Ba_ABD02612	HK	Classic	0	Orphan	PAS-PAS-PAS-PAS-PAS-HisKA_2-HATPase	Histidine kinase, Classic contains 5 PAS_3,1 HisKA_2,1 HATPase_c
JA-2-3Ba_ABD02697	RR	unclassified	0	Orphan	REC	Response regulator, unclassified contains 1 Response_reg
JA-2-3Ba_ABD02730	HK	Classic	1	Orphan	PAS-PAS-PAS-PAS-PAS-GAF-GAF-HisKA-HATPase	Histidine kinase, Classic contains 2 PAS_4,1 PAS,2 PAS_3,2 GAF,1 HisKA,1 HATPase_c
JA-2-3Ba_ABD02850	HK	Classic	0	Orphan	HisKA-HATPase	Histidine kinase, Classic contains 1 HisKA,1 HATPase_c
JA-2-3Ba_ABD02889	HK	CheA	0	Orphan	Hpt-H-kinase_dim-HATPase-CheW-REC	Histidine kinase, CheA contains 1 Hpt,1 H-kinase_dim,1 HATPase_c,1 CheW,1 Response_reg
JA-2-3Ba_ABD02892	RR	CheY	0	Triad	REC	Response regulator, CheY family contains 1 Response_reg
JA-2-3Ba_ABD02893	RR	CheY	0	Triad	REC	Response regulator, CheY family contains 1 Response_reg
JA-2-3Ba_ABD02894	RR	unclassified	0	Triad	REC	Response regulator, unclassified contains 1 Response_reg
JA-2-3Ba_ABD02949	RR	NarL	0	Orphan	REC-HTH_LUXR	Response regulator, NarL family contains 1 Response_reg,1 HTH_LUXR
JA-2-3Ba_ABD02978	RR	OmpR	0	Orphan	REC-Trans_reg_C	Response regulator, OmpR family contains 1 Response_reg,1 Trans_reg_C
JA-2-3Ba_ABD03007	RR	CheY	0	Orphan	REC	Response regulator, CheY family contains 1 Response_reg
JA-2-3Ba_ABD03219	RR	PleD	0	Orphan	REC-GGDEF	Response regulator, PleD family contains 1 Response_reg,1 GGDEF
JA-2-3Ba_ABD03355	HK	Classic	3	Orphan	HAMP-PAS-HisKA-HATPase	Histidine kinase, Classic contains 1 HAMP,1 PAS_4,1 HisKA,1 HATPase_c
JA-2-3Ba_ABD03399	HK	Classic	0	Orphan	GAF-GAF-HisKA-HATPase	Histidine kinase, Classic contains 2 GAF,1 HisKA,1 HATPase_c
JA-2-3Ba_ABD03405	HK	Classic	0	Orphan	GAF-HisKA-HATPase	Histidine kinase, Classic contains 1 GAF,1 HisKA,1 HATPase_c
JA-2-3Ba_ABD03434	RR	OmpR	0	Orphan	REC-Trans_reg_C	Response regulator, OmpR family contains 1 Response_reg,1 Trans_reg_C
JA-2-3Ba_ABD03485	RR	NarL	0	Orphan	REC-HTH_LUXR	Response regulator, NarL family contains 1 Response_reg,1 HTH_LUXR
JA-2-3Ba_ABD03492	RR	OmpR	0	Orphan	REC-Trans_reg_C	Response regulator, OmpR family contains 1 Response_reg,1 Trans_reg_C
JA-2-3Ba_ABD03616	RR	OmpR	0	Orphan	REC-Trans_reg_C	Response regulator, OmpR family contains 1 Response_reg,1 Trans_reg_C
JA-2-3Ba_ABD03647	HK	Classic	2	Pair	HisKA-HATPase	Histidine kinase, Classic contains 1 HisKA,1 HATPase_c
JA-2-3Ba_ABD03648	RR	OmpR	0	Pair	REC-Trans_reg_C	Response regulator, OmpR family contains 1 Response_reg,1 Trans_reg_C
JA-2-3Ba_ABD03673	RR	unclassified	0	Pair	REC	Response regulator, unclassified contains 1 Response_reg
JA-2-3Ba_ABD03674	RR	CheY	0	Pair	REC	Response regulator, CheY family contains 1 Response_reg
JA-2-3Ba_ABD03677	HK	CheA	0	Orphan	Hpt-H-kinase_dim-HATPase-CheW-REC	Histidine kinase, CheA contains 1 Hpt,1 H-kinase_dim,1 HATPase_c,1 CheW,1 Response_reg
JA-2-3Ba_ABD03714	HK	Classic	0	Orphan	HisKA-HATPase	Histidine kinase, Classic contains 1 HisKA,1 HATPase_c
JA-2-3Ba_ABD03719	HK	Classic	0	Orphan	PAS-PAS-GAF-GAF-HisKA-HATPase	Histidine kinase, Classic contains 1 PAS_3,1 PAS_4,2 GAF,1 HisKA,1 HATPase_c
JA-2-3Ba_ABD03775	RR	OmpR	0	Orphan	REC-Trans_reg_C	Response regulator, OmpR family contains 1 Response_reg,1 Trans_reg_C
JA-2-3Ba_ABD03845	RR	RsbU	0	Orphan	REC-SpoIIE	Response regulator, RsbU family contains 1 Response_reg,1 SpoIIE

[truncated: 7 more sheets: JA-3-3Ab, PCC 6715, CL-1, TA-1, BP-1, E542, NIES-2134]
