# Supplementary material for: Distinct Molecular Patterns of Two-Component Signal Transduction Systems in Thermophilic Cyanobacteria as Revealed by Genomic Identification
Source: Biology (Basel). 2023 Feb 8;12(2):271. doi: 10.3390/biology12020271 (PMC9953108; doi:10.3390/biology12020271)
Supplement: Supplementary file 1 [file biology-12-00271-s001.zip › Table S3.xlsx]

## Sheet: Sheet1
Table S3 Habitat and number of TCS genes of cyanobacteria studied.
Species	Habitat	Genome Size	No. of HK	No. of RR	No. of PP
Acaryochloris marina MBIC11017	marine	8.40123	91	98	4
Acaryochloris sp. RCC1774	marine	5.98121	80	89	2
Anabaena cylindrica PCC 7122	freshwater	7.06328	113	79	3
Anabaena sp. 90	freshwater	5.30567	25	31	2
Calothrix elsteri CCALA 953	marine	7.12668	77	58	4
Calothrix parasitica NIES-267	marine	9.51995	149	88	2
Calothrix sp. PCC 6303	freshwater	6.9772	104	68	3
Calothrix sp. PCC 7507	bog	7.02322	123	60	1
Chamaesiphon minutus PCC 6605	freshwater	6.76176	78	75	2
Chroococcidiopsis thermalis PCC 7203	soil	6.6894	112	107	2
Crinalium epipsammum PCC 9333	coastal sand dunes	5.31555	109	58	1
Cyanobacterium aponinum PCC 10605	freshwater	4.1141	43	45	3
Cyanobacterium sp. HL-69	salt lake	3.31141	34	31	3
Cyanobacterium stanieri PCC 7202	alkaline pod	3.16338	35	31	3
Cyanobium gracile PCC 6307	freshwater	3.34236	12	18	2
Cyanothece sp. PCC 7425	soil	5.82734	95	72	1
Cyanothece sp. PCC 7822	freshwater	7.84195	91	92	3
Cylindrospermum stagnale PCC 7417	Soil	7.61059	109	62	3
Dactylococcopsis salina PCC 8305	freshwater	3.78101	17	20	2
Gloeobacter kilaueensis JS1	soil	4.80696	53	43	1
Gloeobacter violaceus PCC 7421	soil	4.69918	45	36	3
Gloeocapsa sp. PCC 7428	hot spring	5.88271	87	63	2
Halothece sp. PCC 7418	freshwater	4.17917	37	51	3
Leptodesmis sichuanensis A121	hot spring	5.34882	68	61	2
Leptolyngbya sp. JSC-1	hot spring	7.86682	125	111	3
Microcoleus sp. PCC 7113	Soil	7.96651	175	121	2
Microcystis aeruginosa NIES-843	freshwater	5.84279	19	23	3
Nostoc punctiforme PCC 73102	soil	9.05919	156	99	3
Nostoc sp. PCC 7107	freshwater	6.32982	136	73	2
Nostoc sp. PCC 7524	freshwater	6.63503	108	61	2
Oscillatoria acuminata PCC 6304	soil	7.82706	179	73	3
Oscillatoria nigro-viridis PCC 7112	soil	8.27225	193	84	2
Parasynechococcus sp. WH 7803	marine	2.36698	9	14	1
Parasynechococcus sp. WH 8102	marine	2.43443	5	10	1
Phormidium sp. GEM2.Bin31	salt lake	4.41383	85	52	6
Phormidium sp. OSCR	salt lake	4.79032	96	56	4
Phormidium sp. SL48-SHIP	salt lake	4.51971	97	53	5
Pleurocapsa sp. PCC 7327	hot spring	4.98682	55	82	1
Prochlorococcus marinus MED4	marine	1.65799	4	6	1
Prochlorococcus marinus MIT 9312	marine	1.7092	4	6	1
Prochlorococcus marinus MIT 9313	marine	2.41087	5	9	1
Prochlorococcus marinus MIT 9515	marine	1.70418	3	5	1
Prochlorococcus marinus CCMP1375	marine	1.75108	4	6	1
Rivularia sp. PCC 7116	marine	8.74821	147	83	1
Stanieria cyanosphaera PCC 7437	freshwater	5.54499	78	107	2
Synechococcus elongatus PCC 7942	freshwater	2.74337	15	21	2
Synechocystis sp. PCC 6803	freshwater	3.94702	44	43	2
Leptothermofonsia sichuanensis E412	hot spring	6.42606	95	79	1
Thermoleptolyngbya sichuanensis A183	hot spring	5.5251	69	46	0
Thermoleptolyngbya sp. O-77	hot spring	5.48026	69	49	2
Thermostichus sp. 60AY4M2	hot spring	3.16282	20	29	2
Thermostichus sp. 63AY4M2	hot spring	3.09397	19	30	2
Thermostichus sp. 65AY6A5	hot spring	2.98183	21	28	2
Thermostichus sp. 65AY6Li	hot spring	2.93322	20	29	2
Thermostichus sp. JA-2-3Ba	hot spring	3.04668	21	28	2
Thermostichus sp. JA-3-3Ab	hot spring	2.93277	20	29	2
Thermosynechococcus lividus PCC 6715	hot spring	2.65974	13	32	4
Thermosynechococcus sp. CL-1	hot spring	2.64782	19	26	2
Thermosynechococcus sp. TA-1	hot spring	2.65872	18	26	3
Thermosynechococcus vestidus BP-1	hot spring	2.59386	17	23	2
Thermosynechococcus vestidus E542	hot spring	2.64873	16	26	2
Thermosynechococcus vulcanus NIES-2134	hot spring	2.57127	16	24	2
Trichodesmium erythraeum IMS101	marine	7.75011	34	29	1
Trichormus variabilis ATCC 29413	freshwater	7.15344	127	74	2
