# Supplementary material for: Distinct Molecular Patterns of Two-Component Signal Transduction Systems in Thermophilic Cyanobacteria as Revealed by Genomic Identification
Source: Biology (Basel). 2023 Feb 8;12(2):271. doi: 10.3390/biology12020271 (PMC9953108; doi:10.3390/biology12020271)
Supplement: Supplementary file 1 [file biology-12-00271-s001.zip › Table S4.xlsx]

## Sheet: Sheet1
Table S4 Number of domain architecture of HKs in thermophilic cyanobacteria studied. Symbol scheme: S, sensing domain; R, receiver; T, transmitter.
Domain architecture	Leptodesmis sichuanensis A121	Leptolyngbya sp. JSC-1	Leptothermofonsia sichuanensis E412	Thermoleptolyngbya sichuanensis A183	Thermoleptolyngbya sp. O-77	Thermostichus sp. 60AY4M2	Thermostichus sp. 63AY4M2	Thermostichus sp. 65AY6A5	Thermostichus sp. 65AY6Li	Thermostichus sp. JA-2-3Ba	Thermostichus sp. JA-3-3Ab	Thermosynechococcus lividus PCC 6715	Thermosynechococcus sp. CL-1	Thermosynechococcus sp. TA-1	Thermosynechococcus vestidus BP-1	Thermosynechococcus vestidus E542	Thermosynechococcus vulcanus NIES-2134
T	12	16	21	12	14	4	4	5	4	7	4	3	5	4	5	3	5
S-T	12	27	14	17	16	3	3	3	3	2	3	3	5	5	2	4	2
S-S-T	7	16	12	9	10	2	2	2	2	4	2	1	1	1	1	1	1
S-S-S-T	5	7	3	3	3	1	1	1	1		1	1	2	2	2	2	2
R-T	7	9	7	4	4	1		1	1	1	1
S-S-S-S-T	3		4	3	2	3	3	3	3	1	3
S-T-R	1	5	4	1	1							1	1	1	1	1	1
S-S-S-S-S-T	1	1	1	3	3	1	1	1	1	1	1
S-S-S-S-S-S-S-T		1	2	1	3	2	1	2	1	1
S-S-S-T-R	2	2	1										1	1	1	1	1
S-S-T-R	1	6	1	1	1
R-S-T	2	3	3	1
S-S-S-S-S-S-T	2		1	3	2
T-R		2	2	2	2
S-T-R-R												1	1	1	1	1	1
S-S-S-S-S-T-R-R												1	1	1	1		1
R-S-S-T		1	1	1	2
R-R-S-T	1	3	1
R-R-S-S-T-S	1	1	1	1	1
S-S-T-R-R		1	1	1	1
S-S-S-S-T-R	1	2	1
S-S-S-S-S-T-R		2	1
S-S-S-S-S-S-T-R	2		1
R-R-R-T			1	1	1
S-S-T-R-R-R		1	1
S-S-S-T-R-R	1		1
S-S-S-S-S-S-S-T-R		1	1
S-S-S-S-S-S-S-T-R-R				1	1
R-S-S-S-S-S-T		2
R-R-S-S-T		2
S-S-T-R-S		1
S-S-S-S-S-S-T-R-R		1
S-S-S-S-S-S-S-S-S-T-R		1
S-S-S-S-S-S-S-S-S-S-T-R		1
S-S-S-S-S-S-S-S-S-S-S-S-T-R				1
S-S-S-S-S-S-S-S-S-S-S-S-S-T-R-R-R		1
T-R-R	1
T-T-R		1
R-S-S-S-S-T			1
R-S-S-S-S-S-S-T	1
R-R-S-S-S-S-S-S-S-S-S-S-S-S-T	1
R-R-S-S-S-S-S-T	1
R-R-R-S-S-T			1
