# Supplementary material for: Distinct Molecular Patterns of Two-Component Signal Transduction Systems in Thermophilic Cyanobacteria as Revealed by Genomic Identification
Source: Biology (Basel). 2023 Feb 8;12(2):271. doi: 10.3390/biology12020271 (PMC9953108; doi:10.3390/biology12020271)
Supplement: Supplementary file 1 [file biology-12-00271-s001.zip › Table S5.xlsx]

## Sheet: Thermosti HK
Ortholog table of HKs in Thermostichus strains. Vertically, the proteins in first column are shown in order of appearance in the phylogram of HKs (Supplementary Figure). Orthologous genes shared by all strains were highlighted in orange.
	60AY4M2		63AY4M2		65AY6A5		65AY6Li		JA-2-3Ba		JA-3-3Ab
HK No.	Accession No.	Identity	Accession No.	Identity	Accession No.	Identity	Accession No.	Identity	Accession No.	Identity	Accession No.	Identity
60AY4M2_PIK96470	PIK96470	100	PIK87454	100	PIK84789	100	PIK93164	100			ABD00822	99.9
65AY6Li_PIK93164	PIK96470	100	PIK87454	100	PIK84789	100	PIK93164	100			ABD00822	99.9
63AY4M2_PIK87454	PIK96470	100	PIK87454	100	PIK84789	100	PIK93164	100			ABD00822	99.9
JA-3-3Ab_ABD00822	PIK96470	99.9	PIK87454	99.9	PIK84789	99.9	PIK93164	99.9			ABD00822	100
65AY6A5_PIK84789	PIK96470	100	PIK87454	100	PIK84789	100	PIK93164	100			ABD00822	99.9
JA-3-3Ab_ABD00479	PIK95749	100	PIK86680	100	PIK87606	100	PIK92035	100	ABD01839	87	ABD00479	100
63AY4M2_PIK86680	PIK95749	100	PIK86680	100	PIK87606	100	PIK92035	100	ABD01839	87	ABD00479	100
65AY6A5_PIK87606	PIK95749	100	PIK86680	100	PIK87606	100	PIK92035	100	ABD01839	87	ABD00479	100
65AY6Li_PIK92035	PIK95749	100	PIK86680	100	PIK87606	100	PIK92035	100	ABD01839	87	ABD00479	100
60AY4M2_PIK95749	PIK95749	100	PIK86680	100	PIK87606	100	PIK92035	100	ABD01839	87	ABD00479	100
JA-2-3Ba_ABD01839	PIK95749	87	PIK86680	87	PIK87606	87	PIK92035	87	ABD01839	100	ABD00479	87
JA-2-3Ba_ABD03647					PIK87857	83.9				100
65AY6A5_PIK87857					PIK87857	100				83.9
JA-2-3Ba_ABD02378	PIK95885	88	PIK86816	88.4	PIK87730	88.4	PIK92172	88.4	ABD02378	100	ABD00324	88.4
60AY4M2_PIK95885	PIK95885	100	PIK86816	99.8	PIK87730	99.8	PIK92172	99.8	ABD02378	88	ABD00324	99.8
JA-3-3Ab_ABD00324	PIK95885	99.8	PIK86816	100	PIK87730	100	PIK92172	100	ABD02378	88.4	ABD00324	100
63AY4M2_PIK86816	PIK95885	99.8	PIK86816	100	PIK87730	100	PIK92172	100	ABD02378	88.4	ABD00324	100
65AY6A5_PIK87730	PIK95885	99.8	PIK86816	100	PIK87730	100	PIK92172	100	ABD02378	88.4	ABD00324	100
65AY6Li_PIK92172	PIK95885	99.8	PIK86816	100	PIK87730	100	PIK92172	100	ABD02378	88.4	ABD00324	100
65AY6A5_PIK84528	PIK95493	99.6	PIK86426	99.7	PIK84528	100	PIK91791	99.9	ABD03355	93.8	ABD00771	99.7
JA-3-3Ab_ABD00771	PIK95493	99.6	PIK86426	99.7	PIK84528	99.7	PIK91791	99.8	ABD03355	95	ABD00771	100
65AY6Li_PIK91791	PIK95493	99.7	PIK86426	99.9	PIK84528	99.9	PIK91791	100	ABD03355	93.7	ABD00771	99.8
JA-2-3Ba_ABD03355	PIK95493	93.9	PIK86426	94	PIK84528	93.8	PIK91791	93.7	ABD03355	100	ABD00771	96
63AY4M2_PIK86426	PIK95493	99.9	PIK86426	100	PIK84528	99.7	PIK91791	99.9	ABD03355	94	ABD00771	99.7
60AY4M2_PIK95493	PIK95493	100	PIK86426	99.9	PIK84528	99.6	PIK91791	99.7	ABD03355	93.9	ABD00771	99.6
65AY6A5_PIK84592	PIK95556	100	PIK86491	100	PIK84592	100	PIK91853	100	ABD01696	87.6	ABD00694	99.7
JA-2-3Ba_ABD01696	PIK95556	87.6	PIK86491	87.6	PIK84592	87.6	PIK91853	87.6	ABD01696	100	ABD00694	87.6
JA-3-3Ab_ABD00694	PIK95556	99.7	PIK86491	99.7	PIK84592	99.7	PIK91853	99.7	ABD01696	87.6	ABD00694	100
63AY4M2_PIK86491	PIK95556	100	PIK86491	100	PIK84592	100	PIK91853	100	ABD01696	87.6	ABD00694	99.7
60AY4M2_PIK95556	PIK95556	100	PIK86491	100	PIK84592	100	PIK91853	100	ABD01696	87.6	ABD00694	99.7
65AY6Li_PIK91853	PIK95556	100	PIK86491	100	PIK84592	100	PIK91853	100	ABD01696	87.6	ABD00694	99.7
63AY4M2_PIK85518	PIK94571	100	PIK85518	100	PIK88771	100	PIK90831	100	ABD01965	83.7	ABC99118	100
JA-3-3Ab_ABC99118	PIK94571	100	PIK85518	100	PIK88771	100	PIK90831	100	ABD01965	84	ABC99118	100
65AY6A5_PIK88771	PIK94571	100	PIK85518	100	PIK88771	100	PIK90831	100	ABD01965	83.7	ABC99118	100
JA-2-3Ba_ABD01965	PIK94571	83.7	PIK85518	83.7	PIK88771	83.7	PIK90831	83.7	ABD01965	100	ABC99118	84
65AY6Li_PIK90831	PIK94571	100	PIK85518	100	PIK88771	100	PIK90831	100	ABD01965	83.7	ABC99118	100
60AY4M2_PIK94571	PIK94571	100	PIK85518	100	PIK88771	100	PIK90831	100	ABD01965	83.7	ABC99118	100
JA-2-3Ba_ABD03405	PIK95414	87.6	PIK86350	87.3	PIK89588	87.3	PIK91711	87.3	ABD03405	100	ABD00874	87.3
60AY4M2_PIK95414	PIK95414	100	PIK86350	99.7	PIK89588	99.5	PIK91711	99.7	ABD03405	87.6	ABD00874	99.7
65AY6A5_PIK89588	PIK95414	99.5	PIK86350	99.8	PIK89588	100	PIK91711	99.8	ABD03405	87.3	ABD00874	99.8
JA-3-3Ab_ABD00874	PIK95414	99.7	PIK86350	100	PIK89588	99.8	PIK91711	100	ABD03405	87.3	ABD00874	100
65AY6Li_PIK91711	PIK95414	99.7	PIK86350	100	PIK89588	99.8	PIK91711	100	ABD03405	87.3	ABD00874	100
63AY4M2_PIK86350	PIK95414	99.7	PIK86350	100	PIK89588	99.8	PIK91711	100	ABD03405	87.3	ABD00874	100
JA-2-3Ba_ABD02850	PIK94771	88.9	PIK85712	88.9	PIK88973	88.9	PIK91058	88.9	ABD02850	100	ABC98850	88.9
63AY4M2_PIK85712	PIK94771	100	PIK85712	100	PIK88973	100	PIK91058	100	ABD02850	88.9	ABC98850	100
JA-3-3Ab_ABC98850	PIK94771	100	PIK85712	100	PIK88973	100	PIK91058	100	ABD02850	88.9	ABC98850	100
65AY6A5_PIK88973	PIK94771	100	PIK85712	100	PIK88973	100	PIK91058	100	ABD02850	88.9	ABC98850	100
60AY4M2_PIK94771	PIK94771	100	PIK85712	100	PIK88973	100	PIK91058	100	ABD02850	88.9	ABC98850	100
65AY6Li_PIK91058	PIK94771	100	PIK85712	100	PIK88973	100	PIK91058	100	ABD02850	88.9	ABC98850	100
JA-2-3Ba_ABD02317	PIK94677	83.7	PIK85612	83.7	PIK88878	83.7	PIK90931	83.7	ABD02317	100	ABC99001	83.7
63AY4M2_PIK85612	PIK94677	100	PIK85612	100	PIK88878	100	PIK90931	100	ABD02317	83.7	ABC99001	100
JA-3-3Ab_ABC99001	PIK94677	100	PIK85612	100	PIK88878	100	PIK90931	100	ABD02317	83.7	ABC99001	100
65AY6A5_PIK88878	PIK94677	100	PIK85612	100	PIK88878	100	PIK90931	100	ABD02317	83.7	ABC99001	100
65AY6Li_PIK90931	PIK94677	100	PIK85612	100	PIK88878	100	PIK90931	100	ABD02317	83.7	ABC99001	100
60AY4M2_PIK94677	PIK94677	100	PIK85612	100	PIK88878	100	PIK90931	100	ABD02317	83.7	ABC99001	100
JA-2-3Ba_ABD02600	PIK93966	73.2			PIK88176	72.9	PIK92610	73.2	ABD02600	100	ABC99812	73.2
65AY6A5_PIK88176	PIK93966	99.3			PIK88176	100	PIK92610	99.3	ABD02600	73.1	ABC99812	99.3
60AY4M2_PIK93966	PIK93966	100			PIK88176	99.3	PIK92610	99.5	ABD02600	73.4	ABC99812	99.5
JA-3-3Ab_ABC99812	PIK93966	99.5			PIK88176	99.3	PIK92610	100	ABD02600	73.4	ABC99812	100
65AY6Li_PIK92610	PIK93966	99.5			PIK88176	99.3	PIK92610	100	ABD02600	73.4	ABC99812	100
JA-2-3Ba_ABD01029	PIK95559	73.3	PIK86494	73.2	PIK84595	73.3	PIK91856	73.3	ABD01029	100	ABD00689	73
65AY6Li_PIK91856	PIK95559	97	PIK86494	97.3	PIK84595	97	PIK91856	100	ABD01029	74	ABD00689	96.6
JA-3-3Ab_ABD00689	PIK95559	98.5	PIK86494	98.7	PIK84595	98.5	PIK91856	96.6	ABD01029	73.8	ABD00689	100
63AY4M2_PIK86494	PIK95559	99.8	PIK86494	100	PIK84595	99.8	PIK91856	97.3	ABD01029	73.9	ABD00689	98.7
65AY6A5_PIK84595	PIK95559	100	PIK86494	99.8	PIK84595	100	PIK91856	97	ABD01029	74	ABD00689	98.5
60AY4M2_PIK95559	PIK95559	100	PIK86494	99.8	PIK84595	100	PIK91856	97	ABD01029	74	ABD00689	98.5
60AY4M2_PIK95319	PIK95319	100	PIK86251	99.9	PIK89491	99.7	PIK91608	99.9	ABD02612	84.5	ABD00986	99.9
63AY4M2_PIK86251	PIK95319	99.9	PIK86251	100	PIK89491	99.8	PIK91608	100	ABD02612	84.5	ABD00986	100
65AY6Li_PIK91608	PIK95319	99.9	PIK86251	100	PIK89491	99.8	PIK91608	100	ABD02612	84.5	ABD00986	100
JA-3-3Ab_ABD00986	PIK95319	99.9	PIK86251	100	PIK89491	99.8	PIK91608	100	ABD02612	84.5	ABD00986	100
JA-2-3Ba_ABD02612	PIK95319	84.5	PIK86251	84.5	PIK89491	84.5	PIK91608	84.5	ABD02612	100	ABD00986	84.5
65AY6A5_PIK89491	PIK95319	99.7	PIK86251	99.8	PIK89491	100	PIK91608	99.8	ABD02612	84.5	ABD00986	99.8
JA-2-3Ba_ABD02224									ABD02224	100
JA-2-3Ba_ABD03714									ABD03714	100
JA-2-3Ba_ABD03399	PIK95408	84.7	PIK86344	84.7	PIK89582	84.7	PIK91705	85.2	ABD03399	100	ABD00881	84.7
65AY6Li_PIK91705	PIK95408	99.4	PIK86344	99.4	PIK89582	99.2	PIK91705	100	ABD03399	85.2	ABD00881	99.5
60AY4M2_PIK95408	PIK95408	100	PIK86344	99.8	PIK89582	99.5	PIK91705	99.4	ABD03399	84.7	ABD00881	99.9
JA-3-3Ab_ABD00881	PIK95408	99.9	PIK86344	99.9	PIK89582	99.6	PIK91705	99.5	ABD03399	84.7	ABD00881	100
63AY4M2_PIK86344	PIK95408	99.8	PIK86344	100	PIK89582	99.8	PIK91705	99.4	ABD03399	84.7	ABD00881	99.9
65AY6A5_PIK89582	PIK95408	99.5	PIK86344	99.8	PIK89582	100	PIK91705	99.2	ABD03399	84.7	ABD00881	99.6
JA-2-3Ba_ABD02730	PIK93959	86.5	PIK86508	73.5	PIK88169	86.3	PIK91871	79	ABD02730	100	ABD00672	76.1
60AY4M2_PIK93959	PIK93959	100	PIK86508	76.9	PIK88169	99.6	PIK91871	79.3	ABD02730	86.5	ABD00672	80.4
65AY6A5_PIK88169	PIK93959	99.6	PIK86508	76.7	PIK88169	100	PIK91871	79.1	ABD02730	86.3	ABD00672	80.2
65AY6Li_PIK91871	PIK95574	88.4	PIK86508	88.7	PIK84610	88.4	PIK91871	100	ABD02730	79	ABD00672	93.9
JA-3-3Ab_ABD00672	PIK95574	89.5	PIK86508	89.9	PIK84610	89.6	PIK91871	93.9	ABD02730	76.1	ABD00672	100
63AY4M2_PIK86508	PIK95574	99.6	PIK86508	100	PIK84610	99.7	PIK91871	88.7	ABD02730	73.5	ABD00672	89.9
60AY4M2_PIK95574	PIK95574	100	PIK86508	99.6	PIK84610	99.9	PIK91871	88.4	ABD02730	73.3	ABD00672	89.5
65AY6A5_PIK84610	PIK95574	99.9	PIK86508	99.7	PIK84610	100	PIK91871	88.4	ABD02730	73.2	ABD00672	89.6
65AY6Li_PIK91381	PIK95101	99.5	PIK86034	99.5	PIK89295	99.8	PIK91381	100			ABC98477	99.9
65AY6A5_PIK89295	PIK95101	99.3	PIK86034	99.3	PIK89295	100	PIK91381	99.8			ABC98477	99.8
JA-3-3Ab_ABC98477	PIK95101	99.5	PIK86034	99.5	PIK89295	99.8	PIK91381	99.9			ABC98477	100
63AY4M2_PIK86034	PIK95101	100	PIK86034	100	PIK89295	99.3	PIK91381	99.5			ABC98477	99.5
60AY4M2_PIK95101	PIK95101	100	PIK86034	100	PIK89295	99.3	PIK91381	99.5			ABC98477	99.5
JA-2-3Ba_ABD03719	PIK96352	75	PIK87341	75.3	PIK89714	75	PIK93277	75.2	ABD03719	100	ABC99522	75.2
JA-3-3Ab_ABC99522	PIK96352	97.8	PIK87341	98	PIK89714	97.8	PIK93277	100	ABD03719	75.2	ABC99522	100
65AY6Li_PIK93277	PIK96352	97.8	PIK87341	98	PIK89714	97.8	PIK93277	100	ABD03719	75.2	ABC99522	100
63AY4M2_PIK87341	PIK96352	99.8	PIK87341	100	PIK89714	99.8	PIK93277	98	ABD03719	75.3	ABC99522	98
60AY4M2_PIK96352	PIK96352	100	PIK87341	99.8	PIK89714	100	PIK93277	97.8	ABD03719	75	ABC99522	97.8
65AY6A5_PIK89714	PIK96352	100	PIK87341	99.8	PIK89714	100	PIK93277	97.8	ABD03719	75	ABC99522	97.8

## Sheet: Thermosti RR
Ortholog table of RRs in Thermostichus strains. Vertically, the proteins in first column are shown in order of appearance in the phylogram of RRs (Supplementary Figure). Orthologous genes shared by all strains were highlighted in orange.
	60AY4M2		63AY4M2		65AY6A5		65AY6Li		JA-2-3Ba		JA-3-3Ab
RR No.	Accession No.	Identity	Accession No.	Identity	Accession No.	Identity	Accession No.	Identity	Accession No.	Identity	Accession No.	Identity
63AY4M2_PIK86431	PIK95498	100	PIK86431	100	PIK84533	100
65AY6A5_PIK84533	PIK95498	100	PIK86431	100	PIK84533	100
60AY4M2_PIK95498	PIK95498	100	PIK86431	100	PIK84533	100
JA-3-3Ab_ABD00057	PIK96107	100	PIK87038	100	PIK87957	100	PIK92398	100	ABD02949	96.4	ABD00057	100
63AY4M2_PIK87038	PIK96107	100	PIK87038	100	PIK87957	100	PIK92398	100	ABD02949	96.4	ABD00057	100
65AY6A5_PIK87957	PIK96107	100	PIK87038	100	PIK87957	100	PIK92398	100	ABD02949	96.4	ABD00057	100
65AY6Li_PIK92398	PIK96107	100	PIK87038	100	PIK87957	100	PIK92398	100	ABD02949	96.4	ABD00057	100
60AY4M2_PIK96107	PIK96107	100	PIK87038	100	PIK87957	100	PIK92398	100	ABD02949	96.4	ABD00057	100
JA-2-3Ba_ABD02949	PIK96107	96.4	PIK87038	96.4	PIK87957	96.4	PIK92398	96.4	ABD02949	100	ABD00057	96.4
JA-3-3Ab_ABD00831	PIK95450	99.6	PIK86386	99.8	PIK84317	99.6	PIK91746	100	ABD01986	74.9	ABD00831	100
JA-2-3Ba_ABD01986	PIK95450	75.3	PIK86386	75	PIK84317	75.3	PIK91746	75.3	ABD01986	100	ABD00831	75.3
65AY6Li_PIK91746	PIK95450	99.6	PIK86386	99.8	PIK84317	99.6	PIK91746	100	ABD01986	74.9	ABD00831	100
63AY4M2_PIK86386	PIK95450	99.8	PIK86386	100	PIK84317	99.8	PIK91746	99.8	ABD01986	74.7	ABD00831	99.8
65AY6A5_PIK84317	PIK95450	100	PIK86386	99.8	PIK84317	100	PIK91746	99.6	ABD01986	74.9	ABD00831	99.6
60AY4M2_PIK95450	PIK95450	100	PIK86386	99.8	PIK84317	100	PIK91746	99.6	ABD01986	74.9	ABD00831	99.6
JA-2-3Ba_ABD03845	PIK94510	83.2	PIK85463	83.2	PIK88718	83.2	PIK89902	83.2	ABD03845	100	ABC99178	83.2
JA-3-3Ab_ABC99178	PIK94510	100	PIK85463	100	PIK88718	100	PIK89902	100	ABD03845	83.2	ABC99178	100
63AY4M2_PIK85463	PIK94510	100	PIK85463	100	PIK88718	100	PIK89902	100	ABD03845	83.2	ABC99178	100
65AY6A5_PIK88718	PIK94510	100	PIK85463	100	PIK88718	100	PIK89902	100	ABD03845	83.2	ABC99178	100
60AY4M2_PIK94510	PIK94510	100	PIK85463	100	PIK88718	100	PIK89902	100	ABD03845	83.2	ABC99178	100
65AY6Li_PIK89902	PIK94510	100	PIK85463	100	PIK88718	100	PIK89902	100	ABD03845	83.2	ABC99178	100
JA-2-3Ba_ABD03219	PIK95526	77.2	PIK86460	76.8	PIK84560	76.8	PIK91824	77.5	ABD03219	100	ABD00732	81.8
65AY6A5_PIK84560	PIK95526	99.4	PIK86460	100	PIK84560	100	PIK91824	99.7	ABD03219	81.4	ABD00732	99.4
63AY4M2_PIK86460	PIK95526	99.4	PIK86460	100	PIK84560	100	PIK91824	99.7	ABD03219	81.4	ABD00732	99.4
65AY6Li_PIK91824	PIK95526	99.7	PIK86460	100	PIK84560	100	PIK91824	100	ABD03219	81.4	ABD00732	99.7
JA-3-3Ab_ABD00732	PIK95526	99.7	PIK86460	99.7	PIK84560	99.7	PIK91824	99.7	ABD03219	81.8	ABD00732	100
60AY4M2_PIK95526	PIK95526	100	PIK86460	99.7	PIK84560	99.7	PIK91824	99.7	ABD03219	81	ABD00732	99.7
65AY6A5_PIK84817	PIK96499	100	PIK87484	99.3	PIK84817	100	PIK93187	99.3			ABD00440	99.3
60AY4M2_PIK96499	PIK96499	100	PIK87484	99.3	PIK84817	100	PIK93187	99.3			ABD00440	99.3
63AY4M2_PIK87484	PIK96499	99.3	PIK87484	100	PIK84817	99.3	PIK93187	100			ABD00440	100
JA-3-3Ab_ABD00440	PIK96499	99.3	PIK87484	100	PIK84817	99.3	PIK93187	100			ABD00440	100
65AY6Li_PIK93187	PIK96499	99.3	PIK87484	100	PIK84817	99.3	PIK93187	100			ABD00440	100
JA-2-3Ba_ABD02316	PIK94676	92.3	PIK85611	93.4	PIK88877	95	PIK90930	90.5	ABD02316	100	ABC99002	90.5
65AY6A5_PIK88877	PIK94676	96.7	PIK85611	97	PIK88877	100	PIK90930	94.3	ABD02316	93.5	ABC99002	94.3
JA-3-3Ab_ABC99002	PIK94676	95.5	PIK85611	95.9	PIK88877	94.3	PIK90930	100	ABD02316	89	ABC99002	100
65AY6Li_PIK90930	PIK94676	95.5	PIK85611	95.9	PIK88877	94.3	PIK90930	100	ABD02316	89	ABC99002	100
60AY4M2_PIK94676	PIK94676	100	PIK85611	99.6	PIK88877	96.7	PIK90930	95.5	ABD02316	92.3	ABC99002	95.5
63AY4M2_PIK85611	PIK94676	99.6	PIK85611	100	PIK88877	97	PIK90930	95.9	ABD02316	91.9	ABC99002	95.9
JA-2-3Ba_ABD02217	PIK95146	91.9	PIK86079	93.9	PIK89340	96.5	PIK91427	93.9	ABD02217	100	ABC98425	95.5
65AY6A5_PIK89340	PIK95146	95.5	PIK86079	97.5	PIK89340	100	PIK91427	97.5	ABD02217	96.5	ABC98425	98
JA-3-3Ab_ABC98425	PIK95146	95.5	PIK86079	98.5	PIK89340	98	PIK91427	98.5	ABD02217	95.5	ABC98425	100
65AY6Li_PIK91427	PIK95146	97	PIK86079	100	PIK89340	97.5	PIK91427	100	ABD02217	93.9	ABC98425	98.5
63AY4M2_PIK86079	PIK95146	97	PIK86079	100	PIK89340	97.5	PIK91427	100	ABD02217	93.9	ABC98425	98.5
60AY4M2_PIK95146	PIK95146	100	PIK86079	97	PIK89340	95.5	PIK91427	97	ABD02217	91.9	ABC98425	95.5
JA-2-3Ba_ABD01348	PIK94901	83.3	PIK85840	82.5	PIK89101	83.3	PIK91190	82.5	ABD01348	100	ABC98697	82.5
65AY6A5_PIK89101	PIK94901	100	PIK85840	99.2	PIK89101	100	PIK91190	99.2	ABD01348	83.3	ABC98697	99.2
60AY4M2_PIK94901	PIK94901	100	PIK85840	99.2	PIK89101	100	PIK91190	99.2	ABD01348	83.3	ABC98697	99.2
JA-3-3Ab_ABC98697	PIK94901	99.2	PIK85840	100	PIK89101	99.2	PIK91190	100	ABD01348	82.5	ABC98697	100
63AY4M2_PIK85840	PIK94901	99.2	PIK85840	100	PIK89101	99.2	PIK91190	100	ABD01348	82.5	ABC98697	100
65AY6Li_PIK91190	PIK94901	99.2	PIK85840	100	PIK89101	99.2	PIK91190	100	ABD01348	82.5	ABC98697	100
JA-2-3Ba_ABD02021	PIK94561	91.4	PIK85508	91.4	PIK88762	91.4	PIK90821	91.4	ABD02021	100	ABC99129	91.4
60AY4M2_PIK94561	PIK94561	100	PIK85508	100	PIK88762	100	PIK90821	100	ABD02021	91.4	ABC99129	100
65AY6Li_PIK90821	PIK94561	100	PIK85508	100	PIK88762	100	PIK90821	100	ABD02021	91.4	ABC99129	100
65AY6A5_PIK88762	PIK94561	100	PIK85508	100	PIK88762	100	PIK90821	100	ABD02021	91.4	ABC99129	100
JA-3-3Ab_ABC99129	PIK94561	100	PIK85508	100	PIK88762	100	PIK90821	100	ABD02021	91.4	ABC99129	100
63AY4M2_PIK85508	PIK94561	100	PIK85508	100	PIK88762	100	PIK90821	100	ABD02021	91.4	ABC99129	100
JA-2-3Ba_ABD03485	PIK94322	93.8	PIK85279	93.8	PIK88532	93.8	PIK92964	93.3	ABD03485	100	ABC99398	93.3
65AY6Li_PIK92964	PIK94322	99.5	PIK85279	99.5	PIK88532	99.5	PIK92964	100	ABD03485	93.3	ABC99398	100
JA-3-3Ab_ABC99398	PIK94322	99.5	PIK85279	99.5	PIK88532	99.5	PIK92964	100	ABD03485	93.3	ABC99398	100
63AY4M2_PIK85279	PIK94322	100	PIK85279	100	PIK88532	100	PIK92964	99.5	ABD03485	93.8	ABC99398	99.5
60AY4M2_PIK94322	PIK94322	100	PIK85279	100	PIK88532	100	PIK92964	99.5	ABD03485	93.8	ABC99398	99.5
65AY6A5_PIK88532	PIK94322	100	PIK85279	100	PIK88532	100	PIK92964	99.5	ABD03485	93.8	ABC99398	99.5
JA-2-3Ba_ABD03492	PIK94182	96.7	PIK85142	96.7	PIK88392	96.7	PIK92823	96.7	ABD03492	100	ABC99563	96.7
JA-3-3Ab_ABC99563	PIK94182	100	PIK85142	100	PIK88392	100	PIK92823	100	ABD03492	96.7	ABC99563	100
63AY4M2_PIK85142	PIK94182	100	PIK85142	100	PIK88392	100	PIK92823	100	ABD03492	96.7	ABC99563	100
65AY6A5_PIK88392	PIK94182	100	PIK85142	100	PIK88392	100	PIK92823	100	ABD03492	96.7	ABC99563	100
65AY6Li_PIK92823	PIK94182	100	PIK85142	100	PIK88392	100	PIK92823	100	ABD03492	96.7	ABC99563	100
60AY4M2_PIK94182	PIK94182	100	PIK85142	100	PIK88392	100	PIK92823	100	ABD03492	96.7	ABC99563	100
JA-2-3Ba_ABD02978	PIK95782	92	PIK86713	92	PIK84786	92	PIK92068	92	ABD02978	100	ABD00444	92
JA-3-3Ab_ABD00444	PIK95782	100	PIK86713	100	PIK84786	100	PIK92068	100	ABD02978	92	ABD00444	100
65AY6A5_PIK84786	PIK95782	100	PIK86713	100	PIK84786	100	PIK92068	100	ABD02978	92	ABD00444	100
63AY4M2_PIK86713	PIK95782	100	PIK86713	100	PIK84786	100	PIK92068	100	ABD02978	92	ABD00444	100
65AY6Li_PIK92068	PIK95782	100	PIK86713	100	PIK84786	100	PIK92068	100	ABD02978	92	ABD00444	100
60AY4M2_PIK95782	PIK95782	100	PIK86713	100	PIK84786	100	PIK92068	100	ABD02978	92	ABD00444	100
JA-2-3Ba_ABD01247	PIK96124	98	PIK87055	98	PIK87974	98	PIK92415	98	ABD01247	100	ABD00039	98
JA-3-3Ab_ABD00039	PIK96124	100	PIK87055	100	PIK87974	100	PIK92415	100	ABD01247	98	ABD00039	100
63AY4M2_PIK87055	PIK96124	100	PIK87055	100	PIK87974	100	PIK92415	100	ABD01247	98	ABD00039	100
65AY6A5_PIK87974	PIK96124	100	PIK87055	100	PIK87974	100	PIK92415	100	ABD01247	98	ABD00039	100
65AY6Li_PIK92415	PIK96124	100	PIK87055	100	PIK87974	100	PIK92415	100	ABD01247	98	ABD00039	100
60AY4M2_PIK96124	PIK96124	100	PIK87055	100	PIK87974	100	PIK92415	100	ABD01247	98	ABD00039	100
65AY6Li_PIK89938	PIK94471	99.6	PIK85423	99.6	PIK88679	99.6	PIK89938	100	ABD03775	92.4	ABC99228	99.6
JA-2-3Ba_ABD03775	PIK94471	92.8	PIK85423	92.8	PIK88679	92.8	PIK89938	92.4	ABD03775	100	ABC99228	92.8
63AY4M2_PIK85423	PIK94471	100	PIK85423	100	PIK88679	100	PIK89938	99.6	ABD03775	92.8	ABC99228	100
65AY6A5_PIK88679	PIK94471	100	PIK85423	100	PIK88679	100	PIK89938	99.6	ABD03775	92.8	ABC99228	100
JA-3-3Ab_ABC99228	PIK94471	100	PIK85423	100	PIK88679	100	PIK89938	99.6	ABD03775	92.8	ABC99228	100
60AY4M2_PIK94471	PIK94471	100	PIK85423	100	PIK88679	100	PIK89938	99.6	ABD03775	92.8	ABC99228	100
JA-2-3Ba_ABD03616	PIK95712	82	PIK86643	81.6	PIK84745	82	PIK91999	81.6	ABD03616	100	ABD00520	81.6
60AY4M2_PIK95712	PIK95712	100	PIK86643	99.6	PIK84745	100	PIK91999	99.6	ABD03616	82	ABD00520	99.6
65AY6A5_PIK84745	PIK95712	100	PIK86643	99.6	PIK84745	100	PIK91999	99.6	ABD03616	82	ABD00520	99.6
65AY6Li_PIK91999	PIK95712	99.6	PIK86643	100	PIK84745	99.6	PIK91999	100	ABD03616	81.6	ABD00520	100
JA-3-3Ab_ABD00520	PIK95712	99.6	PIK86643	100	PIK84745	99.6	PIK91999	100	ABD03616	81.6	ABD00520	100
63AY4M2_PIK86643	PIK95712	99.6	PIK86643	100	PIK84745	99.6	PIK91999	100	ABD03616	81.6	ABD00520	100
JA-2-3Ba_ABD01174	PIK95466	85.7	PIK86402	85.7	PIK84507	85.7	PIK91761	85.7	ABD01174	100	ABD00808	85.7
JA-3-3Ab_ABD00808	PIK95466	100	PIK86402	100	PIK84507	100	PIK91761	100	ABD01174	85.7	ABD00808	100
65AY6A5_PIK84507	PIK95466	100	PIK86402	100	PIK84507	100	PIK91761	100	ABD01174	85.7	ABD00808	100
63AY4M2_PIK86402	PIK95466	100	PIK86402	100	PIK84507	100	PIK91761	100	ABD01174	85.7	ABD00808	100
60AY4M2_PIK95466	PIK95466	100	PIK86402	100	PIK84507	100	PIK91761	100	ABD01174	85.7	ABD00808	100
65AY6Li_PIK91761	PIK95466	100	PIK86402	100	PIK84507	100	PIK91761	100	ABD01174	85.7	ABD00808	100
65AY6Li_PIK92298			PIK86940	97.4			PIK92298	100	ABD03648	97.8	ABD00167	94.8
JA-3-3Ab_ABD00167			PIK86940	94.8			PIK92298	94.8	ABD03648	92.6	ABD00167	100
63AY4M2_PIK86940			PIK86940	100			PIK92298	97.4	ABD03648	97.8	ABD00167	94.8
JA-2-3Ba_ABD03648			PIK86940	97.8			PIK92298	97.8	ABD03648	100	ABD00167	92.6
JA-3-3Ab_ABC98640	PIK94952	100	PIK85891	100	PIK89152	100	PIK91240	100	ABD03434	89.7	ABC98640	100
63AY4M2_PIK85891	PIK94952	100	PIK85891	100	PIK89152	100	PIK91240	100	ABD03434	89.7	ABC98640	100
JA-2-3Ba_ABD03434	PIK94952	89.7	PIK85891	89.7	PIK89152	89.7	PIK91240	89.7	ABD03434	100	ABC98640	89.7
65AY6A5_PIK89152	PIK94952	100	PIK85891	100	PIK89152	100	PIK91240	100	ABD03434	89.7	ABC98640	100
65AY6Li_PIK91240	PIK94952	100	PIK85891	100	PIK89152	100	PIK91240	100	ABD03434	89.7	ABC98640	100
60AY4M2_PIK94952	PIK94952	100	PIK85891	100	PIK89152	100	PIK91240	100	ABD03434	89.7	ABC98640	100
JA-2-3Ba_ABD01895	PIK95763	68.9	PIK86694	68.9	PIK87620	68.9	PIK92049	68.9	ABD01895	100	ABD00463	68.9
JA-2-3Ba_ABD02107	PIK95763	86	PIK86694	86	PIK87620	86	PIK92049	86	ABD02107	100	ABD00463	86
65AY6A5_PIK87620	PIK95763	100	PIK86694	99.7	PIK87620	100	PIK92049	99.7	ABD02107	86	ABD00463	99.7
60AY4M2_PIK95763	PIK95763	100	PIK86694	99.7	PIK87620	100	PIK92049	99.7	ABD02107	86	ABD00463	99.7
JA-3-3Ab_ABD00463	PIK95763	99.7	PIK86694	100	PIK87620	99.7	PIK92049	100	ABD02107	86	ABD00463	100
63AY4M2_PIK86694	PIK95763	99.7	PIK86694	100	PIK87620	99.7	PIK92049	100	ABD02107	86	ABD00463	100
65AY6Li_PIK92049	PIK95763	99.7	PIK86694	100	PIK87620	99.7	PIK92049	100	ABD02107	86	ABD00463	100
JA-2-3Ba_ABD01281	PIK94762	93.9	PIK85703	93	PIK88964	93.9	PIK91049	93	ABD01281	100	ABC98860	93
60AY4M2_PIK94762	PIK94762	100	PIK85703	99.3	PIK88964	100	PIK91049	99.3	ABD01281	93.9	ABC98860	99.3
65AY6A5_PIK88964	PIK94762	100	PIK85703	99.3	PIK88964	100	PIK91049	99.3	ABD01281	93.9	ABC98860	99.3
JA-3-3Ab_ABC98860	PIK94762	99.3	PIK85703	100	PIK88964	99.3	PIK91049	100	ABD01281	93	ABC98860	100
63AY4M2_PIK85703	PIK94762	99.3	PIK85703	100	PIK88964	99.3	PIK91049	100	ABD01281	93	ABC98860	100
65AY6Li_PIK91049	PIK94762	99.3	PIK85703	100	PIK88964	99.3	PIK91049	100	ABD01281	93	ABC98860	100
JA-2-3Ba_ABD02697	PIK95508	83.3	PIK86441	80.2			PIK91806	83.6	ABD02697	100	ABD00756	83.6
65AY6Li_PIK91806	PIK95508	99.8	PIK86441	96.1			PIK91806	100	ABD02697	83.6	ABD00756	100
JA-3-3Ab_ABD00756	PIK95508	99.8	PIK86441	96.1			PIK91806	100	ABD02697	83.6	ABD00756	100
60AY4M2_PIK95508	PIK95508	100	PIK86441	96.1			PIK91806	99.8	ABD02697	83.3	ABD00756	99.8
63AY4M2_PIK86441	PIK95508	96.1	PIK86441	100			PIK91806	96.1	ABD02697	80.2	ABD00756	96.1
JA-2-3Ba_ABD02894	PIK95441	92.4	PIK86377	92.4	PIK89615	92.4	PIK91738	92.4	ABD02894	100	ABD00841	92.4
60AY4M2_PIK95441	PIK95441	100	PIK86377	100	PIK89615	100	PIK91738	100	ABD02894	92.4	ABD00841	100
65AY6Li_PIK91738	PIK95441	100	PIK86377	100	PIK89615	100	PIK91738	100	ABD02894	92.4	ABD00841	100
65AY6A5_PIK89615	PIK95441	100	PIK86377	100	PIK89615	100	PIK91738	100	ABD02894	92.4	ABD00841	100
JA-3-3Ab_ABD00841	PIK95441	100	PIK86377	100	PIK89615	100	PIK91738	100	ABD02894	92.4	ABD00841	100
63AY4M2_PIK86377	PIK95441	100	PIK86377	100	PIK89615	100	PIK91738	100	ABD02894	92.4	ABD00841	100
JA-2-3Ba_ABD03673	PIK95906	100	PIK86837	99.3	PIK87751	100	PIK92193	99	ABD03673	100	ABD00302	99.3
60AY4M2_PIK95906	PIK95906	100	PIK86837	99.3	PIK87751	100	PIK92193	99	ABD03673	100	ABD00302	99.3
65AY6A5_PIK87751	PIK95906	100	PIK86837	99.3	PIK87751	100	PIK92193	99	ABD03673	100	ABD00302	99.3
65AY6Li_PIK92193	PIK95906	99	PIK86837	99.8	PIK87751	99	PIK92193	100	ABD03673	99	ABD00302	99.8
JA-3-3Ab_ABD00302	PIK95906	99.3	PIK86837	100	PIK87751	99.3	PIK92193	99.8	ABD03673	99.3	ABD00302	100
63AY4M2_PIK86837	PIK95906	99.3	PIK86837	100	PIK87751	99.3	PIK92193	99.8	ABD03673	99.3	ABD00302	100
65AY6Li_PIK92194	PIK95907	99.2	PIK86838	100	PIK87752	99.2	PIK92194	100	ABD03674	99.2	ABD00301	100
63AY4M2_PIK86838	PIK95907	99.2	PIK86838	100	PIK87752	99.2	PIK92194	100	ABD03674	99.2	ABD00301	100
JA-3-3Ab_ABD00301	PIK95907	99.2	PIK86838	100	PIK87752	99.2	PIK92194	100	ABD03674	99.2	ABD00301	100
65AY6A5_PIK87752	PIK95907	100	PIK86838	99.2	PIK87752	100	PIK92194	99.2	ABD03674	100	ABD00301	99.2
JA-2-3Ba_ABD03674	PIK95907	100	PIK86838	99.2	PIK87752	100	PIK92194	99.2	ABD03674	100	ABD00301	99.2
60AY4M2_PIK95907	PIK95907	100	PIK86838	99.2	PIK87752	100	PIK92194	99.2	ABD03674	100	ABD00301	99.2
60AY4M2_PIK95555	PIK95555	100	PIK86490	99.5	PIK84591	99.5	PIK91852	99.5			ABD00695	99.5
JA-3-3Ab_ABD00695	PIK95555	99.5	PIK86490	100	PIK84591	100	PIK91852	100			ABD00695	100
65AY6A5_PIK84591	PIK95555	99.5	PIK86490	100	PIK84591	100	PIK91852	100			ABD00695	100
65AY6Li_PIK91852	PIK95555	99.5	PIK86490	100	PIK84591	100	PIK91852	100			ABD00695	100
63AY4M2_PIK86490	PIK95555	99.5	PIK86490	100	PIK84591	100	PIK91852	100			ABD00695	100
JA-2-3Ba_ABD02892	PIK96466	98.3	PIK87451	98.3	PIK89831	98.3	PIK93161	98.3	ABD02892	100	ABD00843	98.3
JA-3-3Ab_ABD00843	PIK96466	100	PIK87451	100	PIK89831	100	PIK93161	100	ABD02892	98.3	ABD00843	100
63AY4M2_PIK87451	PIK96466	100	PIK87451	100	PIK89831	100	PIK93161	100	ABD02892	98.3	ABD00843	100
65AY6A5_PIK89831	PIK96466	100	PIK87451	100	PIK89831	100	PIK93161	100	ABD02892	98.3	ABD00843	100
60AY4M2_PIK96466	PIK96466	100	PIK87451	100	PIK89831	100	PIK93161	100	ABD02892	98.3	ABD00843	100
65AY6Li_PIK93161	PIK96466	100	PIK87451	100	PIK89831	100	PIK93161	100	ABD02892	98.3	ABD00843	100
JA-2-3Ba_ABD02893	PIK95440	89.3	PIK86376	89.3	PIK89614	89.3	PIK91737	89.3	ABD02893	100	ABD00842	89.3
JA-3-3Ab_ABD00842	PIK95440	100	PIK86376	100	PIK89614	100	PIK91737	100	ABD02893	89.3	ABD00842	100
63AY4M2_PIK86376	PIK95440	100	PIK86376	100	PIK89614	100	PIK91737	100	ABD02893	89.3	ABD00842	100
65AY6A5_PIK89614	PIK95440	100	PIK86376	100	PIK89614	100	PIK91737	100	ABD02893	89.3	ABD00842	100
60AY4M2_PIK95440	PIK95440	100	PIK86376	100	PIK89614	100	PIK91737	100	ABD02893	89.3	ABD00842	100
65AY6Li_PIK91737	PIK95440	100	PIK86376	100	PIK89614	100	PIK91737	100	ABD02893	89.3	ABD00842	100
JA-2-3Ba_ABD03007	PIK95224	87.2	PIK86157	87.2	PIK89398	87.2	PIK91514	87.2	ABD03007	100	ABC98323	87.2
JA-3-3Ab_ABC98323	PIK95224	100	PIK86157	100	PIK89398	100	PIK91514	100	ABD03007	87.2	ABC98323	100
63AY4M2_PIK86157	PIK95224	100	PIK86157	100	PIK89398	100	PIK91514	100	ABD03007	87.2	ABC98323	100
65AY6A5_PIK89398	PIK95224	100	PIK86157	100	PIK89398	100	PIK91514	100	ABD03007	87.2	ABC98323	100
65AY6Li_PIK91514	PIK95224	100	PIK86157	100	PIK89398	100	PIK91514	100	ABD03007	87.2	ABC98323	100
60AY4M2_PIK95224	PIK95224	100	PIK86157	100	PIK89398	100	PIK91514	100	ABD03007	87.2	ABC98323	100
65AY6Li_PIK92078	PIK95791	99.6	PIK86724	99.6	PIK87636	99.6	PIK92078	100	ABD02327	94.7	ABD00433	100
JA-3-3Ab_ABD00433	PIK95791	99.6	PIK86724	99.6	PIK87636	99.6	PIK92078	100	ABD02327	94.7	ABD00433	100
JA-2-3Ba_ABD02327	PIK95791	95	PIK86724	95	PIK87636	95	PIK92078	94.7	ABD02327	100	ABD00433	94.7
63AY4M2_PIK86724	PIK95791	100	PIK86724	100	PIK87636	100	PIK92078	99.6	ABD02327	95	ABD00433	99.6
60AY4M2_PIK95791	PIK95791	100	PIK86724	100	PIK87636	100	PIK92078	99.6	ABD02327	95	ABD00433	99.6
65AY6A5_PIK87636	PIK95791	100	PIK86724	100	PIK87636	100	PIK92078	99.6	ABD02327	95	ABD00433	99.6

## Sheet: Thermosyn HK
Ortholog table of HKs in Thermosynechococcus strains. Vertically, the proteins in first column are shown in order of appearance in the phylogram of HKs (Supplementary Figure). Orthologous genes shared by all strains were highlighted in orange.
	PCC 6715		CL-1		TA-1		BP-1		E542		NIES-2134
HK No.	Accession No.	Identity	Accession No.	Identity	Accession No.	Identity	Accession No.	Identity	Accession No.	Identity	Accession No.	Identity
TA-1_QSF48274			QEQ00587	92.9	QSF48274	100
CL-1_QEQ00587			QEQ00587	100	QSF48274	92.9
E542_AXY67517			QEQ00322	91.4	QSF50110	90.9			AXY67517	100
CL-1_QEQ00322			QEQ00322	100	QSF50110	99.6			AXY67517	91.4
TA-1_QSF50110			QEQ00322	99.6	QSF50110	100			AXY67517	90.9
NIES-2134_BAY51231			QEQ01540	83.2	QSF49675	82.3	BAC08919	99.8	QLL29573	84.2	BAY51231	100
BP-1_BAC08919			QEQ01540	83.3	QSF49675	82.4	BAC08919	100	QLL29573	84.3	BAY51231	99.8
E542_QLL29573			QEQ01540	88.3	QSF49675	87.5	BAC08919	84.3	QLL29573	100	BAY51231	84.2
CL-1_QEQ01540			QEQ01540	100	QSF49675	98.6	BAC08919	83.3	QLL29573	88.3	BAY51231	83.2
TA-1_QSF49675			QEQ01540	98.6	QSF49675	100	BAC08919	82.4	QLL29573	87.5	BAY51231	82.3
PCC 6715_ATS17538	ATS17538	100	QEQ00872	59.4	QSF48576	59.4	BAC08032	60	AXY68736	59.3	BAY52104	60
NIES-2134_BAY52104	ATS17538	60	QEQ00872	88.3	QSF48576	88.3	BAC08032	99.6	AXY68736	86	BAY52104	100
BP-1_BAC08032	ATS17538	60	QEQ00872	88.4	QSF48576	88.4	BAC08032	100	AXY68736	86.2	BAY52104	99.6
E542_AXY68736	ATS17538	59.3	QEQ00872	91	QSF48576	90.9	BAC08032	86.2	AXY68736	100	BAY52104	86
TA-1_QSF48576	ATS17538	59.4	QEQ00872	98.6	QSF48576	100	BAC08032	88.4	AXY68736	90.9	BAY52104	88.3
CL-1_QEQ00872	ATS17538	59.4	QEQ00872	100	QSF48576	98.6	BAC08032	88.4	AXY68736	91	BAY52104	88.3
CL-1_QEQ02108			QEQ02108	100
NIES-2134_BAY53079			QEQ00437	65.6	QSF48050	65.6	BAC09461	98.9			BAY53079	100
BP-1_BAC09461			QEQ00437	65.6	QSF48050	65.6	BAC09461	100			BAY53079	98.9
CL-1_QEQ00437			QEQ00437	100	QSF48050	97.2	BAC09461	65.6			BAY53079	65.6
TA-1_QSF48050			QEQ00437	97.2	QSF48050	100	BAC09461	65.6			BAY53079	65.6
E542_AXY68158	ATS17800	81.5	QEQ01103	97.4	QSF48817	96.2	BAC09903	95.7	AXY68158	100	BAY52462	95.7
PCC 6715_ATS17800	ATS17800	100	QEQ01103	81.5	QSF48817	80.8	BAC09903	81.2	AXY68158	81.5	BAY52462	81.2
TA-1_QSF48817	ATS17800	80.8	QEQ01103	98.4	QSF48817	100	BAC09903	95.8	AXY68158	96.2	BAY52462	95.8
CL-1_QEQ01103	ATS17800	81.5	QEQ01103	100	QSF48817	98.4	BAC09903	96	AXY68158	97.4	BAY52462	96
NIES-2134_BAY52462	ATS17800	81.2	QEQ01103	96	QSF48817	95.8	BAC09903	100	AXY68158	95.7	BAY52462	100
BP-1_BAC09903	ATS17800	81.2	QEQ01103	96	QSF48817	95.8	BAC09903	100	AXY68158	95.7	BAY52462	100
NIES-2134_BAY52928	ATS19009	89.7	QEQ00578	97	QSF48264	97.4	BAC07989	99.8	QLL30050	96.8	BAY52928	100
BP-1_BAC07989	ATS19009	89.8	QEQ00578	97.2	QSF48264	97.5	BAC07989	100	QLL30050	96.9	BAY52928	99.8
E542_QLL30050	ATS19009	90.5	QEQ00578	96.9	QSF48264	97.2	BAC07989	96.9	QLL30050	100	BAY52928	96.8
PCC 6715_ATS19009	ATS19009	100	QEQ00578	89.5	QSF48264	89.7	BAC07989	89.8	QLL30050	90.5	BAY52928	89.7
TA-1_QSF48264	ATS19009	89.7	QEQ00578	98.9	QSF48264	100	BAC07989	97.5	QLL30050	97.2	BAY52928	97.4
CL-1_QEQ00578	ATS19009	89.5	QEQ00578	100	QSF48264	98.9	BAC07989	97.2	QLL30050	96.9	BAY52928	97
PCC 6715_ATS17564	ATS17564	100	QEQ01448	70.8	QSF49976	70.5	BAC07748	71	QLL29606	70	BAY51925	71.3
NIES-2134_BAY51925	ATS17564	71.3	QEQ01448	91.7	QSF49976	92.7	BAC07748	99.7	QLL29606	90.6	BAY51925	100
BP-1_BAC07748	ATS17564	71	QEQ01448	91.4	QSF49976	92.4	BAC07748	100	QLL29606	90.4	BAY51925	99.7
E542_QLL29606	ATS17564	70	QEQ01448	92.2	QSF49976	92.7	BAC07748	90.4	QLL29606	100	BAY51925	90.6
TA-1_QSF49976	ATS17564	70.5	QEQ01448	95.3	QSF49976	100	BAC07748	92.4	QLL29606	92.7	BAY51925	92.7
CL-1_QEQ01448	ATS17564	70.8	QEQ01448	100	QSF49976	95.3	BAC07748	91.4	QLL29606	92.2	BAY51925	91.7
E542_QLL29450			QEQ02315	96.4	QSF49086	95.8	BAC09383	93	QLL29450	100	BAY53160	92.8
TA-1_QSF49086			QEQ02315	98.2	QSF49086	100	BAC09383	94.8	QLL29450	95.8	BAY53160	94.7
CL-1_QEQ02315			QEQ02315	100	QSF49086	98.2	BAC09383	94.7	QLL29450	96.4	BAY53160	94.5
BP-1_BAC09383			QEQ02315	94.5	QSF49086	94.7	BAC09383	100	QLL29450	92.8	BAY53160	99.7
NIES-2134_BAY53160			QEQ02315	94.4	QSF49086	94.5	BAC09383	99.7	QLL29450	92.7	BAY53160	100
PCC 6715_ATS17772	ATS17772	100	QEQ00121	67	QSF50072	68.2	BAC08477	67.9	QLL29895	68.2	BAY51419	67.8
NIES-2134_BAY51419	ATS17772	67.9	QEQ00121	88.5	QSF50072	89.5	BAC08477	99.8	QLL29895	88.5	BAY51419	100
BP-1_BAC08477	ATS17772	67.9	QEQ00121	89	QSF50072	89.7	BAC08477	100	QLL29895	88.8	BAY51419	99.8
E542_QLL29895	ATS17772	68.2	QEQ00121	94.5	QSF50072	96	BAC08477	88.8	QLL29895	100	BAY51419	88.5
TA-1_QSF50072	ATS17772	68.2	QEQ00121	97.9	QSF50072	100	BAC08477	89.7	QLL29895	96	BAY51419	89.5
CL-1_QEQ00121	ATS17772	67	QEQ00121	100	QSF50072	97.9	BAC08477	89	QLL29895	94.5	BAY51419	88.5
PCC 6715_ATS18017	ATS18017	100	QEQ00311	68.2	QSF50122	68	BAC08767	66.6	QLL29830	65.7	BAY51064	66.8
CL-1_QEQ00311	ATS18017	68.2	QEQ00311	100	QSF50122	93	BAC08767	85.8	QLL29830	87.6	BAY51064	85.9
TA-1_QSF50122	ATS18017	68	QEQ00311	93	QSF50122	100	BAC08767	86.9	QLL29830	87.4	BAY51064	86.9
E542_QLL29830	ATS18017	65.7	QEQ00311	87.6	QSF50122	87.4	BAC08767	85.8	QLL29830	100	BAY51064	85.5
NIES-2134_BAY51064	ATS18017	66.8	QEQ00311	85.9	QSF50122	86.9	BAC08767	98.3	QLL29830	85.4	BAY51064	100
BP-1_BAC08767	ATS18017	66.6	QEQ00311	85.8	QSF50122	86.9	BAC08767	100	QLL29830	85.8	BAY51064	98.3
NIES-2134_BAY52363	ATS19402	86.4	QEQ01006	97	QSF48714	97	BAC07582	99.5	AXY68233	96.8	BAY52363	100
BP-1_BAC07582	ATS19402	86	QEQ01006	97	QSF48714	97	BAC07582	100	AXY68233	96.8	BAY52363	99.5
PCC 6715_ATS19402	ATS19402	100	QEQ01006	85.6	QSF48714	85.8	BAC07582	86	AXY68233	86.4	BAY52363	86.4
E542_AXY68233	ATS19402	86.4	QEQ01006	97.9	QSF48714	97.9	BAC07582	96.8	AXY68233	100	BAY52363	96.8
CL-1_QEQ01006	ATS19402	85.6	QEQ01006	100	QSF48714	99.2	BAC07582	97	AXY68233	97.9	BAY52363	97
TA-1_QSF48714	ATS19402	85.8	QEQ01006	99.2	QSF48714	100	BAC07582	97	AXY68233	97.9	BAY52363	97
CL-1_QEQ00924	ATS19356	83.8	QEQ00924	100	QSF48632	99.4	BAC09211	94.5	QLL29805	97.7	BBA91571	94.4
TA-1_QSF48632	ATS19356	83.7	QEQ00924	99.4	QSF48632	100	BAC09211	94.5	QLL29805	97.3	BBA91571	94.5
E542_QLL29805	ATS19356	84	QEQ00924	97.7	QSF48632	97.3	BAC09211	94.4	QLL29805	100	BBA91571	94.2
PCC 6715_ATS19356	ATS19356	100	QEQ00924	83.7	QSF48632	83.5	BAC09211	83.6	QLL29805	83.9	BBA91571	83.6
BP-1_BAC09211	ATS19356	83.6	QEQ00924	94.5	QSF48632	94.5	BAC09211	100	QLL29805	94.4	BBA91571	99.7
NIES-2134_BBA91571	ATS19356	83.6	QEQ00924	94.4	QSF48632	94.5	BAC09211	99.7	QLL29805	94.2	BBA91571	100
BP-1_BAC08451	ATS18741	74	QEQ00093	88.5	QSF50042	86.2	BAC08451	100	AXY67678	90.7	BAY51391	99.7
NIES-2134_BAY51391	ATS18741	74	QEQ00093	88.5	QSF50042	86	BAC08451	99.7	AXY67678	91	BAY51391	100
E542_AXY67678	ATS18741	74.9	QEQ00093	91	QSF50042	87.4	BAC08451	90.7	AXY67678	100	BAY51391	91
PCC 6715_ATS18741	ATS18741	100	QEQ00093	74	QSF50042	72.8	BAC08451	74	AXY67678	74.9	BAY51391	74
TA-1_QSF50042	ATS18741	72.8	QEQ00093	94	QSF50042	100	BAC08451	86.2	AXY67678	87.4	BAY51391	86
CL-1_QEQ00093	ATS18741	74	QEQ00093	100	QSF50042	94	BAC08451	88.5	AXY67678	91	BAY51391	88.5
PCC 6715_ATS18894	ATS18894.1	100	QEQ01607	79	QSF49767	79.3	BAC08834	78.6			BAY51141	78.6
TA-1_QSF49767	ATS18894.1	79	QEQ01607	98	QSF49767	100	BAC08834	92.1			BAY51141	92.1
CL-1_QEQ01607	ATS18894.1	78.7	QEQ01607	100	QSF49767	98	BAC08834	91.6			BAY51141	91.6
NIES-2134_BAY51141	ATS18894.1	78.6	QEQ01607	91.6	QSF49767	92.1	BAC08834	99.6			BAY51141	100
BP-1_BAC08834	ATS18894.1	78.6	QEQ01607	91.6	QSF49767	92.1	BAC08834	100			BAY51141	99.6
PCC 6715_ATS18805	ATS18805	100	QEQ00203	55.9	QSF50235	55.9	BAC08428	55.8	QLL29866	63.3	BAY51369	56
E542_QLL29866	ATS18805	63.3	QEQ00203	60.9	QSF50235	60.8	BAC08428	59.5	QLL29866	100	BAY51369	59.6
TA-1_QSF50235	ATS18805	56	QEQ00203	96.4	QSF50235	100	BAC08428	71	QLL29866	61	BAY51369	71
CL-1_QEQ00203	ATS18805	56	QEQ00203	100	QSF50235	96.4	BAC08428	71.4	QLL29866	61	BAY51369	71.4
NIES-2134_BAY51369	ATS18805	56	QEQ00203	71.4	QSF50235	71	BAC08428	98.6	QLL29866	59.6	BAY51369	100
BP-1_BAC08428	ATS18805	55.9	QEQ00203	71.4	QSF50235	71	BAC08428	100	QLL29866	59.5	BAY51369	98.6

## Sheet: Thermosyn RR
Ortholog table of RRs in Thermosynechococcus strains. Vertically, the proteins in first column are shown in order of appearance in the phylogram of RRs (Supplementary Figure). Orthologous genes shared by all strains were highlighted in orange.
	PCC 6715		CL-1		TA-1		BP-1		E542		NIES-2134
RR No.	Accession No.	Identity	Accession No.	Identity	Accession No.	Identity	Accession No.	Identity	Accession No.	Identity	Accession No.	Identity
E542_QLL29321	ATS18714	69.7	QEQ02296	93.4	QSF48780	92.9			QLL29321	100
TA-1_QSF48780	ATS18714	70.8	QEQ02296	98.2	QSF48780	100			QLL29321	92.9
CL-1_QEQ02296	ATS18714	71.1	QEQ02296	100	QSF48780	98.2			QLL29321	93.4
PCC 6715_ATS18714	ATS18714	100	QEQ02296	71.9	QSF48780	71.5			QLL29321	70.4
NIES-2134_BAY52398	ATS18872	83.4	QEQ01034	88.3	QSF48743	88.3	BAC10022	100	AXY68742	89.9	BAY52398	100
BP-1_BAC10022	ATS18872	83.4	QEQ01034	88.3	QSF48743	88.3	BAC10022	100	AXY68742	89.9	BAY52398	100
CL-1_QEQ01034	ATS18872	85.3	QEQ01034	100	QSF48743	97.8	BAC10022	88	AXY68742	91.8	BAY52398	88
TA-1_QSF48743	ATS18872	84.7	QEQ01034	97.8	QSF48743	100	BAC10022	88	AXY68742	91.5	BAY52398	88
E542_AXY68742	ATS18872	87.8	QEQ01034	92	QSF48743	91.7	BAC10022	89.9	AXY68742	100	BAY52398	89.9
PCC 6715_ATS18872	ATS18872	100	QEQ01034	85.3	QSF48743	84.7	BAC10022	83.4	AXY68742	87.8	BAY52398	83.4
CL-1_QEQ01911	ATS19554	87.3	QEQ01911	100	QSF49780	98.8	BAC08882	94	QLL29618	96.8	BAY51190	94
TA-1_QSF49780	ATS19554	87.3	QEQ01911	98.8	QSF49780	100	BAC08882	94.4	QLL29618	97.2	BAY51190	94.4
PCC 6715_ATS19554	ATS19554	100	QEQ01911	87.3	QSF49780	87.3	BAC08882	84.5	QLL29618	86.9	BAY51190	84.5
E542_QLL29618	ATS19554	86.9	QEQ01911	96.8	QSF49780	97.2	BAC08882	93.6	QLL29618	100	BAY51190	93.6
NIES-2134_BAY51190	ATS19554	84.5	QEQ01911	94	QSF49780	94.4	BAC08882	100	QLL29618	93.6	BAY51190	100
BP-1_BAC08882	ATS19554	84.5	QEQ01911	94	QSF49780	94.4	BAC08882	100	QLL29618	93.6	BAY51190	100
PCC 6715_ATS19430	ATS19430	100
BP-1_BAC07814	ATS18130	83.8	QEQ01053	95.6	QSF48767	95.6	BAC07814	100	AXY68191	94.8	BAY52419	100
NIES-2134_BAY52419	ATS18130	83.8	QEQ01053	95.6	QSF48767	95.6	BAC07814	100	AXY68191	94.8	BAY52419	100
PCC 6715_ATS18130	ATS18130	100	QEQ01053	86.4	QSF48767	86.4	BAC07814	83.8	AXY68191	86	BAY52419	83.8
E542_AXY68191	ATS18130	86	QEQ01053	98.3	QSF48767	98.3	BAC07814	94.8	AXY68191	100	BAY52419	94.8
CL-1_QEQ01053	ATS18130	86.4	QEQ01053	100	QSF48767	100	BAC07814	95.6	AXY68191	98.3	BAY52419	95.6
TA-1_QSF48767	ATS18130	86.4	QEQ01053	100	QSF48767	100	BAC07814	95.6	AXY68191	98.3	BAY52419	95.6
CL-1_QEQ01587	ATS19375	96.6	QEQ01587	100	QSF49629	97.5	BAC09975	98.3	QLL29552	97.9	BAY51678	98.3
E542_QLL29552	ATS19375	97.9	QEQ01587	97.9	QSF49629	97.9	BAC09975	98.8	QLL29552	100	BAY51678	98.8
PCC 6715_ATS19375	ATS19375	100	QEQ01587	96.6	QSF49629	96.3	BAC09975	97.5	QLL29552	97.9	BAY51678	97.5
NIES-2134_BAY51678	ATS19375	97.5	QEQ01587	98.3	QSF49629	99.2	BAC09975	100	QLL29552	98.8	BAY51678	100
TA-1_QSF49629	ATS19375	96.3	QEQ01587	97.5	QSF49629	100	BAC09975	99.2	QLL29552	97.9	BAY51678	99.2
BP-1_BAC09975	ATS19375	97.5	QEQ01587	98.3	QSF49629	99.2	BAC09975	100	QLL29552	98.8	BAY51678	100
CL-1_QEQ02107			QEQ02107	100	QSF48051	54.3	BAC09462	54.7			BAY53078	54.3
BP-1_BAC09462			QEQ00438	77.1	QSF48051	77.1	BAC09462	100			BAY53078	97.8
NIES-2134_BAY53078			QEQ00438	76.5	QSF48051	76.5	BAC09462	97.8			BAY53078	100
E542_AXY68174			QEQ00438	78.1	QSF48051	78.1	BAC09462	63.1	AXY68174	100	BAY53078	63.1
CL-1_QEQ00438			QEQ00438	100	QSF48051	100	BAC09462	77.1			BAY53078	76.5
TA-1_QSF48051			QEQ00438	100	QSF48051	100	BAC09462	77.1			BAY53078	76.5
TA-1_QSF48275			QEQ00588	99.6	QSF48275	100			AXY67518	56.8
CL-1_QEQ00588			QEQ00588	100	QSF48275	99.6			AXY67518	56.8
E542_AXY67518			QEQ00321	96	QSF50111	96			AXY67518	100
CL-1_QEQ00321			QEQ00321	100	QSF50111	100			AXY67518	96
TA-1_QSF50111			QEQ00321	100	QSF50111	100			AXY67518	96
CL-1_QEQ01290			QEQ01290	100	QSF49010	100
TA-1_QSF49010			QEQ01290	100	QSF49010	100
PCC 6715_ATS19586	ATS19586	100	QEQ00863	79.5	QSF48561	80.3	BAC09651	79.7	QLL29254	81	BAY52604	79.7
E542_QLL29254	ATS19586	81	QEQ00863	95.7	QSF48561	95.7	BAC09651	94.4	QLL29254	100	BAY52604	94.4
CL-1_QEQ00863	ATS19586	79.5	QEQ00863	100	QSF48561	97.8	BAC09651	95.7	QLL29254	95.7	BAY52604	95.7
TA-1_QSF48561	ATS19586	80.3	QEQ00863	97.8	QSF48561	100	BAC09651	95.7	QLL29254	95.7	BAY52604	95.7
BP-1_BAC09651	ATS19586	79.7	QEQ00863	95.7	QSF48561	95.7	BAC09651	100	QLL29254	94.4	BAY52604	100
NIES-2134_BAY52604	ATS19586	79.7	QEQ00863	95.7	QSF48561	95.7	BAC09651	100	QLL29254	94.4	BAY52604	100
CL-1_QEQ02191	ATS17607	77.8	QEQ02191	100	QSF49206	98.4	BAC08141	89	AXY67744	97.3	BAY51558	89.5
TA-1_QSF49206	ATS17607	76.7	QEQ02191	98.4	QSF49206	100	BAC08141	87.9	AXY67744	96.9	BAY51558	88.3
E542_AXY67744	ATS17607	77.4	QEQ02191	97.3	QSF49206	96.9	BAC08141	88.3	AXY67744	100	BAY51558	88.7
PCC 6715_ATS17607	ATS17607	100	QEQ02191	77.8	QSF49206	76.7	BAC08141	76.2	AXY67744	77.4	BAY51558	76.6
BP-1_BAC08141	ATS17607	76.2	QEQ02191	89	QSF49206	87.9	BAC08141	100	AXY67744	88.3	BAY51558	99.6
NIES-2134_BAY51558	ATS17607	76.6	QEQ02191	89.5	QSF49206	88.3	BAC08141	99.6	AXY67744	88.7	BAY51558	100
PCC 6715_ATS18770	ATS18770	100	QEQ01937	78.8	QSF49559	79.5	BAC08602	77.5	AXY67203	79.2	BAY51715	77.5
NIES-2134_BAY51715	ATS18770	77.5	QEQ01937	91	QSF49559	90.9	BAC08602	99	AXY67203	90.6	BAY51715	100
BP-1_BAC08602	ATS18770	77.5	QEQ01937	91.2	QSF49559	91	BAC08602	100	AXY67203	90.8	BAY51715	99
E542_AXY67203	ATS18770	79.2	QEQ01937	94.8	QSF49559	93.5	BAC08602	90.8	AXY67203	100	BAY51715	90.6
CL-1_QEQ01937	ATS18770	78.8	QEQ01937	100	QSF49559	97.7	BAC08602	91.2	AXY67203	94.8	BAY51715	91
TA-1_QSF49559	ATS18770	79.5	QEQ01937	97.7	QSF49559	100	BAC08602	91	AXY67203	93.5	BAY51715	90.9
E542_AXY68150	ATS19333	96.7	QEQ02299	99.6	QSF50528	99.6	BAC09916	98	AXY68150	100	BAY52059	98
CL-1_QEQ02299	ATS19333	97	QEQ02299	100	QSF50528	100	BAC09916	98.4	AXY68150	99.6	BAY52059	98.4
TA-1_QSF50528	ATS19333	97	QEQ02299	100	QSF50528	100	BAC09916	98.4	AXY68150	99.6	BAY52059	98.4
PCC 6715_ATS19333	ATS19333	100	QEQ02299	97	QSF50528	97	BAC09916	95.6	AXY68150	96.7	BAY52059	95.6
BP-1_BAC09916	ATS19333	95.6	QEQ02299	98.4	QSF50528	98.4	BAC09916	100	AXY68150	98	BAY52059	100
NIES-2134_BAY52059	ATS19333	95.6	QEQ02299	98.4	QSF50528	98.4	BAC09916	100	AXY68150	98	BAY52059	100
NIES-2134_BAY52238	ATS17414	77.7	QEQ02370	90.7	QSF50545	92	BAC08705	99.2	AXY67394	92.3	BAY52238	100
BP-1_BAC08705	ATS17414	78	QEQ02370	90.2	QSF50545	91.3	BAC08705	100	AXY67394	91.5	BAY52238	99.2
PCC 6715_ATS17414	ATS17414	100	QEQ02370	79.8	QSF50545	80	BAC08705	78	AXY67394	80	BAY52238	77.7
E542_AXY67394	ATS17414	80	QEQ02370	96.4	QSF50545	96.4	BAC08705	91.5	AXY67394	100	BAY52238	92.3
TA-1_QSF50545	ATS17414	80	QEQ02370	98	QSF50545	100	BAC08705	91.3	AXY67394	96.4	BAY52238	92
CL-1_QEQ02370	ATS17414	79.8	QEQ02370	100	QSF50545	98	BAC08705	90.2	AXY67394	96.4	BAY52238	90.7
NIES-2134_BAY51578											BAY51578	100
PCC 6715_ATS18555	ATS18555	100	QEQ02038	81.5	QSF49455	81.5	BAC08275	80.5	AXY68466	82	BAY52579	81
E542_AXY68466	ATS18555	82	QEQ02038	97.6	QSF49455	97.6	BAC08275	95.7	AXY68466	100	BAY52579	95.2
CL-1_QEQ02038	ATS18555	81.5	QEQ02038	100	QSF49455	99	BAC08275	95.2	AXY68466	97.6	BAY52579	95.7
TA-1_QSF49455	ATS18555	81.5	QEQ02038	99	QSF49455	100	BAC08275	95.2	AXY68466	97.6	BAY52579	95.7
NIES-2134_BAY52579	ATS18555	81	QEQ02038	95.7	QSF49455	95.7	BAC08275	99.5	AXY68466	95.2	BAY52579	100
BP-1_BAC08275	ATS18555	80.5	QEQ02038	95.2	QSF49455	95.2	BAC08275	100	AXY68466	95.7	BAY52579	99.5
PCC 6715_ATS18260	ATS18260	100	QEQ01936	88.3	QSF49560	88.8	BAC08601	86.8	AXY67202	87.8	BAY51714	87.3
BP-1_BAC08601	ATS18260	86.4	QEQ01936	94.9	QSF49560	93.5	BAC08601	100	AXY67202	94.9	BAY51714	98.6
NIES-2134_BAY51714	ATS18260	86.9	QEQ01936	95.3	QSF49560	93.9	BAC08601	98.6	AXY67202	95.3	BAY51714	100
TA-1_QSF49560	ATS18260	88.3	QEQ01936	98	QSF49560	100	BAC08601	93.5	AXY67202	97.7	BAY51714	93.9
E542_AXY67202	ATS18260	87.4	QEQ01936	99.5	QSF49560	97.7	BAC08601	94.9	AXY67202	100	BAY51714	95.3
CL-1_QEQ01936	ATS18260	87.9	QEQ01936	100	QSF49560	98	BAC08601	94.9	AXY67202	99.5	BAY51714	95.3
BP-1_BAC08815			QEQ01784	96	QSF48178	96.5	BAC08815	100	QLL29689	96	BAY51122	98.7
NIES-2134_BAY51122			QEQ01784	95.6	QSF48178	96	BAC08815	98.7	QLL29689	95.6	BAY51122	100
E542_QLL29689			QEQ01784	98.2	QSF48178	98.7	BAC08815	96	QLL29689	100	BAY51122	95.6
TA-1_QSF48178			QEQ01784	99.6	QSF48178	100	BAC08815	96.5	QLL29689	98.7	BAY51122	96
CL-1_QEQ01784			QEQ01784	100	QSF48178	99.6	BAC08815	96	QLL29689	98.2	BAY51122	95.6
PCC 6715_ATS18138	ATS18138	100	QEQ02136	83.6	QSF49127	83.6	BAC09998	82	AXY67418	84.5	BAY52277	82
E542_AXY67418	ATS18138	84.5	QEQ02136	94	QSF49127	93.5	BAC09998	93	AXY67418	100	BAY52277	93
TA-1_QSF49127	ATS18138	83.6	QEQ02136	99.5	QSF49127	100	BAC09998	91.7	AXY67418	93.5	BAY52277	91.7
CL-1_QEQ02136	ATS18138	83.6	QEQ02136	100	QSF49127	99.5	BAC09998	92	AXY67418	94	BAY52277	92
BP-1_BAC09998	ATS18138	82	QEQ02136	92	QSF49127	91.7	BAC09998	100	AXY67418	93	BAY52277	100
NIES-2134_BAY52277	ATS18138	82	QEQ02136	92	QSF49127	91.7	BAC09998	100	AXY67418	93	BAY52277	100
PCC 6715_ATS19575	ATS19575	100
PCC 6715_ATS19574	ATS19574	100
PCC 6715_ATS19096	ATS19096	100
E542_AXY68614									AXY68614	100
E542_AXY67782	ATS19197	76.1					BAC08578	93.2	AXY67782	100	BAY51504	93.2
PCC 6715_ATS19197	ATS19197	100					BAC08578	78.1	AXY67782	76.1	BAY51504	78.1
BP-1_BAC08578	ATS19197	78.1					BAC08578	100	AXY67782	93.2	BAY51504	100
NIES-2134_BAY51504	ATS19197	78.1					BAC08578	100	AXY67782	93.2	BAY51504	100
PCC 6715_ATS19171	ATS19171	100	QEP99974	77.7	QSF49281	77.2	BAC07897	76.7	QLL29962	78.2	BAY52323	76.5
BP-1_BAC07897	ATS19171	76.7	QEP99974	96	QSF49281	95.7	BAC07897	100	QLL29962	95.7	BAY52323	99.7
NIES-2134_BAY52323	ATS19171	76.5	QEP99974	95.7	QSF49281	95.5	BAC07897	99.7	QLL29962	95.4	BAY52323	100
E542_QLL29962	ATS19171	78.2	QEP99974	98.5	QSF49281	98.2	BAC07897	95.7	QLL29962	100	BAY52323	95.4
TA-1_QSF49281	ATS19171	77.2	QEP99974	99.2	QSF49281	100	BAC07897	95.7	QLL29962	98.2	BAY52323	95.5
CL-1_QEP99974	ATS19171	77.7	QEP99974	100	QSF49281	99.2	BAC07897	96	QLL29962	98.5	BAY52323	95.7
PCC 6715_ATS19244	ATS19244	100
PCC 6715_ATS18457	ATS18457	100
PCC 6715_ATS18416	ATS18416	100			QSF48095	70.6
TA-1_QSF48095	ATS18416	70.6			QSF48095	100
E542_AXY67729	ATS17518	80.8	QEQ02171	94.2	QSF49183	93.9	BAC08124	86	AXY67729	100	BAY51575	85.4
TA-1_QSF49183	ATS17518	81	QEQ02171	99.8	QSF49183	100	BAC08124	86.4	AXY67729	93.9	BAY51575	85.6
CL-1_QEQ02171	ATS17518	81.3	QEQ02171	100	QSF49183	99.8	BAC08124	86.6	AXY67729	94.2	BAY51575	85.9
PCC 6715_ATS17518	ATS17518	100	QEQ02171	81.3	QSF49183	81	BAC08124	78.8	AXY67729	80.8	BAY51575	78
NIES-2134_BAY51575	ATS17518	78	QEQ02171	85.9	QSF49183	85.6	BAC08124	98.9	AXY67729	85.4	BAY51575	100
BP-1_BAC08124	ATS17518	78.8	QEQ02171	86.6	QSF49183	86.4	BAC08124	100	AXY67729	86	BAY51575	98.9
PCC 6715_ATS18247	ATS18247	100
CL-1_QEQ00733	ATS18572	79.2	QEQ00733	100	QSF48390	97.4	BAC09755	91.9	AXY68002	94.9	BAY52796	91.9
E542_AXY68002	ATS18572	79.7	QEQ00733	94.9	QSF48390	97.4	BAC09755	91.9	AXY68002	100	BAY52796	91.9
TA-1_QSF48390	ATS18572	79.7	QEQ00733	97.4	QSF48390	100	BAC09755	94.4	AXY68002	97.4	BAY52796	94.4
PCC 6715_ATS18572	ATS18572	100	QEQ00733	79.2	QSF48390	79.7	BAC09755	79.7	AXY68002	79.7	BAY52796	79.7
BP-1_BAC09755	ATS18572	79.7	QEQ00733	91.9	QSF48390	94.4	BAC09755	100	AXY68002	91.9	BAY52796	100
NIES-2134_BAY52796	ATS18572	79.7	QEQ00733	91.9	QSF48390	94.4	BAC09755	100	AXY68002	91.9	BAY52796	100
PCC 6715_ATS18747	ATS18747	100
PCC 6715_ATS18748	ATS18748	100
PCC 6715_ATS17750	ATS17750	100	QEQ00918	88.9	QSF48626	88.5	BAC09217	87.8	AXY67481	88.2	BAY50840	88.2
NIES-2134_BAY50840	ATS17750	88.2	QEQ00918	95	QSF48626	95.8	BAC09217	99.7	AXY67481	96.5	BAY50840	100
BP-1_BAC09217	ATS17750	87.8	QEQ00918	94.8	QSF48626	95.5	BAC09217	100	AXY67481	96.2	BAY50840	99.7
E542_AXY67481	ATS17750	88.2	QEQ00918	97.6	QSF48626	98.3	BAC09217	96.2	AXY67481	100	BAY50840	96.5
CL-1_QEQ00918	ATS17750	88.9	QEQ00918	100	QSF48626	99.3	BAC09217	94.8	AXY67481	97.6	BAY50840	95
TA-1_QSF48626	ATS17750	88.5	QEQ00918	99.3	QSF48626	100	BAC09217	95.5	AXY67481	98.3	BAY50840	95.8
NIES-2134_BAY52268	ATS17809	86.6	QEQ02128	93.3	QSF49135	94.2	BAC09990	100	AXY67413	93.3	BAY52268	100
BP-1_BAC09990	ATS17809	86.6	QEQ02128	93.3	QSF49135	94.2	BAC09990	100	AXY67413	93.3	BAY52268	100
E542_AXY67413	ATS17809	89	QEQ02128	93.3	QSF49135	94.2	BAC09990	93.3	AXY67413	100	BAY52268	93.3
PCC 6715_ATS17809	ATS17809	100	QEQ02128	86.6	QSF49135	87.4	BAC09990	86.6	AXY67413	89	BAY52268	86.6
TA-1_QSF49135	ATS17809	87.4	QEQ02128	99.2	QSF49135	100	BAC09990	94.2	AXY67413	94.2	BAY52268	94.2
CL-1_QEQ02128	ATS17809	86.6	QEQ02128	100	QSF49135	99.2	BAC09990	93.3	AXY67413	93.3	BAY52268	93.3
NIES-2134_BAY52322	ATS19172	90	QEP99973	98.3	QSF49280	98.3	BAC07898	99.2	AXY67799	97.5	BAY52322	100
BP-1_BAC07898	ATS19172	90	QEP99973	98.3	QSF49280	98.3	BAC07898	100	AXY67799	97.5	BAY52322	99.2
PCC 6715_ATS19172	ATS19172	100	QEP99973	91.7	QSF49280	91.7	BAC07898	90	AXY67799	92.6	BAY52322	90
E542_AXY67799	ATS19172	92.6	QEP99973	99.2	QSF49280	99.2	BAC07898	97.5	AXY67799	100	BAY52322	97.5
CL-1_QEP99973	ATS19172	91.7	QEP99973	100	QSF49280	100	BAC07898	98.3	AXY67799	99.2	BAY52322	98.3
TA-1_QSF49280	ATS19172	91.7	QEP99973	100	QSF49280	100	BAC07898	98.3	AXY67799	99.2	BAY52322	98.3
PCC 6715_ATS19196	ATS19196	100					BAC08577	81.1	QLL29949	86.1	BAY51505	81.1
E542_QLL29949	ATS19196	86.1					BAC08577	92.8	QLL29949	100	BAY51505	92.8
NIES-2134_BAY51505	ATS19196	81.1					BAC08577	100	QLL29949	92.8	BAY51505	100
BP-1_BAC08577	ATS19196	81.1					BAC08577	100	QLL29949	92.8	BAY51505	100
BP-1_BAC08123	ATS17519	89.2	QEQ02170	92.5	QSF49182	93.3	BAC08123	100	AXY67728	92.5	BAY51576	100
NIES-2134_BAY51576	ATS17519	89.2	QEQ02170	92.5	QSF49182	93.3	BAC08123	100	AXY67728	92.5	BAY51576	100
TA-1_QSF49182	ATS17519	92.5	QEQ02170	97.5	QSF49182	100	BAC08123	93.3	AXY67728	97.5	BAY51576	93.3
PCC 6715_ATS17519	ATS17519	100	QEQ02170	95	QSF49182	92.5	BAC08123	89.2	AXY67728	95	BAY51576	89.2
CL-1_QEQ02170	ATS17519	95	QEQ02170	100	QSF49182	97.5	BAC08123	92.5	AXY67728	100	BAY51576	92.5
E542_AXY67728	ATS17519	95	QEQ02170	100	QSF49182	97.5	BAC08123	92.5	AXY67728	100	BAY51576	92.5
